# Supplementary material for: ﻿Taxonomic revalidation of Selenobrachys Schmidt, 1999 and Chilocosmia Schmidt & von Wirth, 1992 based on morphological and molecular analyses (Araneae, Theraphosidae), with the description of a new species from Romblon Island, Philippines
Source: Zookeys. 2025 Mar 31;1233:139–93. doi: 10.3897/zookeys.1233.128056 (PMC11976310; doi:10.3897/zookeys.1233.128056)
Supplement: XML Treatment for Selenocosmiini [file zookeys.1233.128056-treatment1.xml]

<!DOCTYPE tp:taxon-treatment
  PUBLIC "-//TaxonX//DTD Taxonomic Treatment Publishing DTD v0 20100105//EN" "tax-treatment-NSO.dtd">
<tp:taxon-treatment xmlns:tp="http://www.plazi.org/taxpub"><tp:treatment-meta><kwd-group><label>Taxon classification</label><kwd>
                  <named-content content-type="kingdom">Animalia</named-content>
                </kwd><kwd>
                  <named-content content-type="order">Araneae</named-content>
                </kwd><kwd>
                  <named-content content-type="family">Theraphosidae</named-content>
                </kwd></kwd-group><mixed-citation publication-type="journal"><person-group><name><surname>Acuña</surname><given-names>Darrell C.</given-names></name><name><surname>Dumbrique</surname><given-names>Maria Mikaela U.</given-names></name><name><surname>Ranido</surname><given-names>Maricel C.</given-names></name><name><surname>Ragasa</surname><given-names>Lorenz Rhuel P.</given-names></name><name><surname>Noriega</surname><given-names>Charles Nylxon C.</given-names></name><name><surname>Mayor</surname><given-names>Anna Beatriz R.</given-names></name><name><surname>Florendo Jr</surname><given-names>Gregorio Antonio</given-names></name><name><surname>Fadri</surname><given-names>Mary Jane A.</given-names></name><name><surname>von Wirth</surname><given-names>Volker</given-names></name><name><surname>Santiago-Bautista</surname><given-names>Myla R.</given-names></name><name><surname>Guevarra Jr</surname><given-names>Leonardo A.</given-names></name></person-group><article-title>﻿Taxonomic revalidation of <italic><tp:taxon-name><tp:taxon-name-part taxon-name-part-type="genus" reg="Selenobrachys">Selenobrachys</tp:taxon-name-part></tp:taxon-name></italic> Schmidt, 1999 and <italic><tp:taxon-name><tp:taxon-name-part taxon-name-part-type="genus" reg="Chilocosmia">Chilocosmia</tp:taxon-name-part></tp:taxon-name></italic> Schmidt &amp; von Wirth, 1992 based on morphological and molecular analyses (<tp:taxon-name><tp:taxon-name-part taxon-name-part-type="order">Araneae</tp:taxon-name-part></tp:taxon-name>, <tp:taxon-name><tp:taxon-name-part taxon-name-part-type="family">Theraphosidae</tp:taxon-name-part></tp:taxon-name>), with the description of a new species from Romblon Island, Philippines</article-title><source>Zookeys</source><day>31</day><month>03</month><year>2025</year><volume>1233</volume><fpage>139</fpage><lpage>193</lpage><pub-id pub-id-type="doi">10.3897/zookeys.1233.128056</pub-id></mixed-citation></tp:treatment-meta><tp:nomenclature><label>﻿Tribe</label><tp:taxon-name>
                <object-id xmlns:xlink="http://www.w3.org/1999/xlink" content-type="arpha" xlink:type="simple">CB65A79A-D5E1-538C-A80D-4D054E879EEF</object-id>
                <tp:taxon-name-part taxon-name-part-type="tribe">Selenocosmiini</tp:taxon-name-part>
              </tp:taxon-name><tp:taxon-authority>Simon 1889</tp:taxon-authority><tp:nomenclature-citation-list><tp:nomenclature-citation><tp:taxon-name>
                    <tp:taxon-name-part taxon-name-part-type="tribe">Phlogiini</tp:taxon-name-part>
                  </tp:taxon-name><comment>Simon, 1892 (synonymized by <xref ref-type="bibr" rid="B52">Simon 1903</xref>).</comment></tp:nomenclature-citation></tp:nomenclature-citation-list></tp:nomenclature><tp:treatment-sec sec-type="Included genera" id="SECID0EXNBG"><title>Included genera.</title><p><italic><tp:taxon-name><tp:taxon-name-part taxon-name-part-type="genus" reg="Chilocosmia">Chilocosmia</tp:taxon-name-part></tp:taxon-name></italic> Schmidt &amp; von Wirth, 1992 stat. rev. (provisionally placed), <italic><tp:taxon-name><tp:taxon-name-part taxon-name-part-type="genus" reg="Coremiocnemis">Coremiocnemis</tp:taxon-name-part></tp:taxon-name></italic> Simon, 1892, <italic><tp:taxon-name><tp:taxon-name-part taxon-name-part-type="genus" reg="Lyrognathus">Lyrognathus</tp:taxon-name-part></tp:taxon-name></italic> Pocock, 1895, <italic><tp:taxon-name><tp:taxon-name-part taxon-name-part-type="genus" reg="Psednocnemis">Psednocnemis</tp:taxon-name-part></tp:taxon-name></italic> West, Nunn &amp; Hogg, 2012, <italic><tp:taxon-name><tp:taxon-name-part taxon-name-part-type="genus" reg="Selenocosmia">Selenocosmia</tp:taxon-name-part></tp:taxon-name></italic> Ausserer, 1871.</p></tp:treatment-sec><tp:treatment-sec sec-type="remarks" id="SECID0EAPBG"><title>Remarks.</title><p>The genus <italic><tp:taxon-name><tp:taxon-name-part taxon-name-part-type="genus" reg="Chilocosmia">Chilocosmia</tp:taxon-name-part></tp:taxon-name></italic> does not fit to any of the three currently recognized selenocosmiine tribes (<tp:taxon-name><tp:taxon-name-part taxon-name-part-type="tribe">Chilobrachini</tp:taxon-name-part></tp:taxon-name>, <tp:taxon-name><tp:taxon-name-part taxon-name-part-type="tribe">Selenocosmiini</tp:taxon-name-part></tp:taxon-name>, and <tp:taxon-name><tp:taxon-name-part taxon-name-part-type="tribe">Yamiini</tp:taxon-name-part></tp:taxon-name>) and probably belongs to a tribe currently in synonymy with <tp:taxon-name><tp:taxon-name-part taxon-name-part-type="tribe">Selenocosmiini</tp:taxon-name-part></tp:taxon-name> (probably <tp:taxon-name><tp:taxon-name-part taxon-name-part-type="tribe">Phlogiini</tp:taxon-name-part></tp:taxon-name> Simon, 1892); hence, we provisionally placed it in <tp:taxon-name><tp:taxon-name-part taxon-name-part-type="tribe">Selenocosmiini</tp:taxon-name-part></tp:taxon-name> until further investigation is conducted on the proper systematic placement of most of Papuan and Australian taxa.</p></tp:treatment-sec><ref-list><ref id="B52"><mixed-citation xmlns:xlink="http://www.w3.org/1999/xlink" xlink:type="simple"><person-group><name name-style="western"><surname>Simon</surname><given-names>E</given-names></name></person-group> (<year>1903</year>) <article-title>Histoire naturelle des araignées.</article-title><source>Paris</source><volume>2</volume>(<issue>4</issue>): <fpage>669</fpage>–<lpage>1080</lpage>.</mixed-citation></ref></ref-list></tp:taxon-treatment>
