# Supplementary material for: ﻿Taxonomic revalidation of Selenobrachys Schmidt, 1999 and Chilocosmia Schmidt & von Wirth, 1992 based on morphological and molecular analyses (Araneae, Theraphosidae), with the description of a new species from Romblon Island, Philippines
Source: Zookeys. 2025 Mar 31;1233:139–93. doi: 10.3897/zookeys.1233.128056 (PMC11976310; doi:10.3897/zookeys.1233.128056)
Supplement: XML Treatment for Chilocosmia [file zookeys.1233.128056-treatment2.xml]

<!DOCTYPE tp:taxon-treatment
  PUBLIC "-//TaxonX//DTD Taxonomic Treatment Publishing DTD v0 20100105//EN" "tax-treatment-NSO.dtd">
<tp:taxon-treatment xmlns:tp="http://www.plazi.org/taxpub"><tp:treatment-meta><kwd-group><label>Taxon classification</label><kwd>
                  <named-content content-type="kingdom">Animalia</named-content>
                </kwd><kwd>
                  <named-content content-type="order">Araneae</named-content>
                </kwd><kwd>
                  <named-content content-type="family">Theraphosidae</named-content>
                </kwd></kwd-group><mixed-citation publication-type="journal"><person-group><name><surname>Acuña</surname><given-names>Darrell C.</given-names></name><name><surname>Dumbrique</surname><given-names>Maria Mikaela U.</given-names></name><name><surname>Ranido</surname><given-names>Maricel C.</given-names></name><name><surname>Ragasa</surname><given-names>Lorenz Rhuel P.</given-names></name><name><surname>Noriega</surname><given-names>Charles Nylxon C.</given-names></name><name><surname>Mayor</surname><given-names>Anna Beatriz R.</given-names></name><name><surname>Florendo Jr</surname><given-names>Gregorio Antonio</given-names></name><name><surname>Fadri</surname><given-names>Mary Jane A.</given-names></name><name><surname>von Wirth</surname><given-names>Volker</given-names></name><name><surname>Santiago-Bautista</surname><given-names>Myla R.</given-names></name><name><surname>Guevarra Jr</surname><given-names>Leonardo A.</given-names></name></person-group><article-title>﻿Taxonomic revalidation of <italic><tp:taxon-name><tp:taxon-name-part taxon-name-part-type="genus" reg="Selenobrachys">Selenobrachys</tp:taxon-name-part></tp:taxon-name></italic> Schmidt, 1999 and <italic><tp:taxon-name><tp:taxon-name-part taxon-name-part-type="genus" reg="Chilocosmia">Chilocosmia</tp:taxon-name-part></tp:taxon-name></italic> Schmidt &amp; von Wirth, 1992 based on morphological and molecular analyses (<tp:taxon-name><tp:taxon-name-part taxon-name-part-type="order">Araneae</tp:taxon-name-part></tp:taxon-name>, <tp:taxon-name><tp:taxon-name-part taxon-name-part-type="family">Theraphosidae</tp:taxon-name-part></tp:taxon-name>), with the description of a new species from Romblon Island, Philippines</article-title><source>Zookeys</source><day>31</day><month>03</month><year>2025</year><volume>1233</volume><fpage>139</fpage><lpage>193</lpage><pub-id pub-id-type="doi">10.3897/zookeys.1233.128056</pub-id></mixed-citation></tp:treatment-meta><tp:nomenclature><label>﻿Genus</label><tp:taxon-name>
                <object-id xmlns:xlink="http://www.w3.org/1999/xlink" content-type="arpha" xlink:type="simple">BB3E3276-0712-5932-9FBA-544D5093C466</object-id>
                <tp:taxon-name-part taxon-name-part-type="genus" reg="Chilocosmia">Chilocosmia</tp:taxon-name-part>
              </tp:taxon-name><tp:taxon-authority>Schmidt &amp; von Wirth, 1992</tp:taxon-authority><tp:taxon-status xmlns:xlink="http://www.w3.org/1999/xlink" xlink:type="simple">stat. rev.</tp:taxon-status></tp:nomenclature><tp:treatment-sec sec-type="Type and included species" id="SECID0EMRBG"><title>Type and included species.</title><p><italic><tp:taxon-name><tp:taxon-name-part taxon-name-part-type="genus" reg="Chilocosmia">C.</tp:taxon-name-part><tp:taxon-name-part taxon-name-part-type="species" reg="dichromata">dichromata</tp:taxon-name-part></tp:taxon-name></italic> Schmidt &amp; von Wirth, 1992, comb. rest., by original designation and monotypy.</p></tp:treatment-sec><tp:treatment-sec sec-type="diagnosis" id="SECID0E4RBG"><title>Diagnosis.</title><p><italic><tp:taxon-name><tp:taxon-name-part taxon-name-part-type="genus" reg="Chilocosmia">Chilocosmia</tp:taxon-name-part></tp:taxon-name></italic> stat. rev. differs from all known selenocosmiine genera (i) in having a palpal organ with twisted tegulum (Figs <xref ref-type="fig" rid="F4">4A–C</xref>, <xref ref-type="fig" rid="F5">5A–D</xref>) and (ii) in having a stridulatory organ on the prolateral maxilla with short bacilliform rods that form an arcuate strip of a lyrate patch and with club-shaped bacillae at lowest row (Fig. <xref ref-type="fig" rid="F3">3D, E</xref>). The lyra of <italic><tp:taxon-name><tp:taxon-name-part taxon-name-part-type="genus" reg="Chilocosmia">Chilocosmia</tp:taxon-name-part></tp:taxon-name></italic> stat. rev. (Fig. <xref ref-type="fig" rid="F3">3D, E</xref>) quite resembles the lyra of <italic><tp:taxon-name><tp:taxon-name-part taxon-name-part-type="genus" reg="Orphnaecus">Orphnaecus</tp:taxon-name-part></tp:taxon-name></italic> (Fig. <xref ref-type="fig" rid="F20">20G</xref>) but differs in the shape of the largest stridulating setae which lacks a pointed apex (Fig. <xref ref-type="fig" rid="F20">20C, F</xref>). It further differs from <italic><tp:taxon-name><tp:taxon-name-part taxon-name-part-type="genus" reg="Orphnaecus">Orphnaecus</tp:taxon-name-part></tp:taxon-name></italic> in the male palpal organ morphology in having a twisted tegulum and a thicker embolus with shorter <abbrev xmlns:xlink="http://www.w3.org/1999/xlink" xlink:title="prolateral superior keel" id="ABBRID0EXTBG" xlink:type="simple">PS</abbrev> and lacking a basal lobe (Fig. <xref ref-type="fig" rid="F5">5A–E</xref>), and in lacking palpal brush on dorsal palp in males (Fig. <xref ref-type="fig" rid="F4">4D</xref>).</p></tp:treatment-sec><tp:treatment-sec sec-type="distribution" id="SECID0EDUBG"><title>Distribution.</title><p>Indonesia: West New Guinea.</p></tp:treatment-sec><tp:treatment-sec sec-type="etymology" id="SECID0EIUBG"><title>Etymology.</title><p>A combination of two Greek words <italic>chilos</italic> (<italic>cheilos</italic>; χείλος), which means lip, and <italic>kosmein</italic> (κοσμείν), which means arrange or keep in order (<xref ref-type="bibr" rid="B48">Schmidt and von Wirth 1992</xref>). Gender is feminine.</p></tp:treatment-sec><tp:treatment-sec><!--Section generated to contain objects referenced in tp:taxon-treatment.--><fig id="F4" position="float" orientation="portrait"><object-id xmlns:xlink="http://www.w3.org/1999/xlink" content-type="doi" xlink:type="simple">10.3897/zookeys.1233.128056.figure4</object-id><object-id xmlns:xlink="http://www.w3.org/1999/xlink" content-type="arpha" xlink:type="simple">F635E249-144F-5B3E-833E-1E036B0CF4F5</object-id><label>Figure 4.</label><caption><p><italic><tp:taxon-name><tp:taxon-name-part taxon-name-part-type="genus" reg="Chilocosmia">Chilocosmia</tp:taxon-name-part><tp:taxon-name-part taxon-name-part-type="species" reg="dichromata">dichromata</tp:taxon-name-part></tp:taxon-name></italic> comb. rest. ♂, <named-content xmlns:xlink="http://www.w3.org/1999/xlink" content-type="dwc:institutional_code" xlink:title="Staatliches Museum für Naturkunde, Stuttgart" xlink:href="http://grbio.org/institution/staatliches-museum-fuer-naturkund-stuttgart" xlink:type="simple">SMNS</named-content> Aran-004182 <bold>A</bold> left pedipalp, prolateral view <bold>B</bold> ventral view <bold>C</bold> retrolateral view <bold>D</bold> left palpal patella and tibia, prolateral view.</p></caption><graphic xmlns:xlink="http://www.w3.org/1999/xlink" xlink:href="zookeys-1233-139_article-128056__-g004.jpg" position="float" orientation="portrait" xlink:type="simple" id="oo_1295959.jpg"><uri content-type="original_file" xlink:type="simple">https://binary.pensoft.net/fig/1295959</uri></graphic></fig><fig id="F5" position="float" orientation="portrait"><object-id xmlns:xlink="http://www.w3.org/1999/xlink" content-type="doi" xlink:type="simple">10.3897/zookeys.1233.128056.figure5</object-id><object-id xmlns:xlink="http://www.w3.org/1999/xlink" content-type="arpha" xlink:type="simple">75114DA5-A2E1-51D2-80D9-559851A68DA0</object-id><label>Figure 5.</label><caption><p><italic><tp:taxon-name><tp:taxon-name-part taxon-name-part-type="genus" reg="Chilocosmia">Chilocosmia</tp:taxon-name-part><tp:taxon-name-part taxon-name-part-type="species" reg="dichromata">dichromata</tp:taxon-name-part></tp:taxon-name></italic> comb. rest. ♂, <named-content xmlns:xlink="http://www.w3.org/1999/xlink" content-type="dwc:institutional_code" xlink:title="Staatliches Museum für Naturkunde, Stuttgart" xlink:href="http://grbio.org/institution/staatliches-museum-fuer-naturkund-stuttgart" xlink:type="simple">SMNS</named-content> Aran-004182 <bold>A</bold> left palpal organ, prolateral view <bold>B</bold> retrolateral view <bold>C</bold> ventral view <bold>D</bold> apical view <bold>E</bold> tip of embolus, prolateral view <bold>F</bold>, <bold>G</bold> claws on left tarsus IV of two ♂♂ of <italic><tp:taxon-name><tp:taxon-name-part taxon-name-part-type="genus" reg="Chilocosmia">C.</tp:taxon-name-part><tp:taxon-name-part taxon-name-part-type="species" reg="dichromata">dichromata</tp:taxon-name-part></tp:taxon-name></italic><bold>F</bold><named-content xmlns:xlink="http://www.w3.org/1999/xlink" content-type="dwc:institutional_code" xlink:title="Staatliches Museum für Naturkunde, Stuttgart" xlink:href="http://grbio.org/institution/staatliches-museum-fuer-naturkund-stuttgart" xlink:type="simple">SMNS</named-content> Aran-004182 <bold>G</bold><named-content xmlns:xlink="http://www.w3.org/1999/xlink" content-type="dwc:institutional_code" xlink:title="Staatliches Museum für Naturkunde, Stuttgart" xlink:href="http://grbio.org/institution/staatliches-museum-fuer-naturkund-stuttgart" xlink:type="simple">SMNS</named-content> Aran-004183, retrolateral view. Abbreviations: <abbrev xmlns:xlink="http://www.w3.org/1999/xlink" xlink:title="prolateral superior keel" id="ABBRID0EFNAI" xlink:type="simple">PS</abbrev>- prolateral superior keel, <abbrev xmlns:xlink="http://www.w3.org/1999/xlink" xlink:title="prolateral inferior keel" id="ABBRID0EJNAI" xlink:type="simple">PI</abbrev>- prolateral inferior keel, A- apical keel, <abbrev xmlns:xlink="http://www.w3.org/1999/xlink" xlink:title="embolic opening" id="ABBRID0ENNAI" xlink:type="simple">Op</abbrev>- embolic opening.</p></caption><graphic xmlns:xlink="http://www.w3.org/1999/xlink" xlink:href="zookeys-1233-139_article-128056__-g005.jpg" position="float" orientation="portrait" xlink:type="simple" id="oo_1295960.jpg"><uri content-type="original_file" xlink:type="simple">https://binary.pensoft.net/fig/1295960</uri></graphic></fig><fig id="F3" position="float" orientation="portrait"><object-id xmlns:xlink="http://www.w3.org/1999/xlink" content-type="doi" xlink:type="simple">10.3897/zookeys.1233.128056.figure3</object-id><object-id xmlns:xlink="http://www.w3.org/1999/xlink" content-type="arpha" xlink:type="simple">8A60726A-2F63-5521-8CE3-4A3CFD507D71</object-id><label>Figure 3.</label><caption><p><italic><tp:taxon-name><tp:taxon-name-part taxon-name-part-type="genus" reg="Chilocosmia">Chilocosmia</tp:taxon-name-part><tp:taxon-name-part taxon-name-part-type="species" reg="dichromata">dichromata</tp:taxon-name-part></tp:taxon-name></italic> comb. rest. ♂, <named-content xmlns:xlink="http://www.w3.org/1999/xlink" content-type="dwc:institutional_code" xlink:title="Staatliches Museum für Naturkunde, Stuttgart" xlink:href="http://grbio.org/institution/staatliches-museum-fuer-naturkund-stuttgart" xlink:type="simple">SMNS</named-content> Aran-004182 <bold>A</bold> left chelicera, retrolateral view <bold>B</bold> prolateral view <bold>C</bold> cheliceral strikers, retrolateral view <bold>D</bold> maxillary lyra on left prolateral maxilla <bold>E</bold> left maxilla, prolateral view.</p></caption><graphic xmlns:xlink="http://www.w3.org/1999/xlink" xlink:href="zookeys-1233-139_article-128056__-g003.jpg" position="float" orientation="portrait" xlink:type="simple" id="oo_1295958.jpg"><uri content-type="original_file" xlink:type="simple">https://binary.pensoft.net/fig/1295958</uri></graphic></fig><fig id="F20" position="float" orientation="portrait"><object-id xmlns:xlink="http://www.w3.org/1999/xlink" content-type="doi" xlink:type="simple">10.3897/zookeys.1233.128056.figure20</object-id><object-id xmlns:xlink="http://www.w3.org/1999/xlink" content-type="arpha" xlink:type="simple">74D191FB-9544-5DFF-9C61-57C149B5A53C</object-id><label>Figure 20.</label><caption><p>Largest stridulating setae on maxillary lyra <bold>A</bold>–<bold>C</bold> dorsal view <bold>D</bold>–<bold>F</bold> prolateral view <bold>A</bold>, <bold>D</bold><italic><tp:taxon-name><tp:taxon-name-part taxon-name-part-type="genus" reg="Orphnaecus">Orphnaecus</tp:taxon-name-part></tp:taxon-name></italic> sp. <bold>B</bold>, <bold>E</bold><italic><tp:taxon-name><tp:taxon-name-part taxon-name-part-type="genus" reg="Selenobrachys">Selenobrachys</tp:taxon-name-part><tp:taxon-name-part taxon-name-part-type="species" reg="philippinus">philippinus</tp:taxon-name-part></tp:taxon-name></italic> comb. rest <bold>C</bold>, <bold>F</bold><italic><tp:taxon-name><tp:taxon-name-part taxon-name-part-type="genus" reg="Chilocosmia">Chilocosmia</tp:taxon-name-part><tp:taxon-name-part taxon-name-part-type="species" reg="dichromata">dichromata</tp:taxon-name-part></tp:taxon-name></italic> comb. rest <bold>G</bold><italic><tp:taxon-name><tp:taxon-name-part taxon-name-part-type="genus" reg="Orphnaecus">Orphnaecus</tp:taxon-name-part><tp:taxon-name-part taxon-name-part-type="species" reg="pellitus">pellitus</tp:taxon-name-part></tp:taxon-name></italic>, syntype ♀, lyra on prolateral maxillary surface.</p></caption><graphic xmlns:xlink="http://www.w3.org/1999/xlink" xlink:href="zookeys-1233-139_article-128056__-g020.jpg" position="float" orientation="portrait" xlink:type="simple" id="oo_1295975.jpg"><uri content-type="original_file" xlink:type="simple">https://binary.pensoft.net/fig/1295975</uri></graphic></fig></tp:treatment-sec><ref-list><ref id="B48"><mixed-citation xmlns:xlink="http://www.w3.org/1999/xlink" xlink:type="simple"><person-group><name name-style="western"><surname>Schmidt</surname><given-names>G</given-names></name><name name-style="western"><surname>von Wirth</surname><given-names>V</given-names></name></person-group> (<year>1992</year>) <article-title>Beschreibung des Weibchens von <italic><tp:taxon-name><tp:taxon-name-part taxon-name-part-type="genus">Chilocosmia</tp:taxon-name-part><tp:taxon-name-part taxon-name-part-type="species">dichromata</tp:taxon-name-part></tp:taxon-name></italic> gen.n. sp.n. und des Männchens von <italic><tp:taxon-name><tp:taxon-name-part taxon-name-part-type="genus">Chilocosmia</tp:taxon-name-part><tp:taxon-name-part taxon-name-part-type="species">arndsti</tp:taxon-name-part></tp:taxon-name></italic> (Schmidt &amp; von Wirth) 1991 (<tp:taxon-name><tp:taxon-name-part taxon-name-part-type="order">Araneida</tp:taxon-name-part></tp:taxon-name>: <tp:taxon-name><tp:taxon-name-part taxon-name-part-type="family">Theraphosidae</tp:taxon-name-part></tp:taxon-name>: <tp:taxon-name><tp:taxon-name-part taxon-name-part-type="subfamily">Selenocosmiinae</tp:taxon-name-part></tp:taxon-name>).</article-title><source>Arachnologischer Anzeiger</source><volume>3</volume>(<issue>11</issue>): <fpage>9</fpage>–<lpage>16</lpage>.</mixed-citation></ref></ref-list></tp:taxon-treatment>
