# Supplementary material for: ﻿Taxonomic revalidation of Selenobrachys Schmidt, 1999 and Chilocosmia Schmidt & von Wirth, 1992 based on morphological and molecular analyses (Araneae, Theraphosidae), with the description of a new species from Romblon Island, Philippines
Source: Zookeys. 2025 Mar 31;1233:139–93. doi: 10.3897/zookeys.1233.128056 (PMC11976310; doi:10.3897/zookeys.1233.128056)
Supplement: XML Treatment for Chilocosmia dichromata [file zookeys.1233.128056-treatment3.xml]

<!DOCTYPE tp:taxon-treatment
  PUBLIC "-//TaxonX//DTD Taxonomic Treatment Publishing DTD v0 20100105//EN" "tax-treatment-NSO.dtd">
<tp:taxon-treatment xmlns:tp="http://www.plazi.org/taxpub"><tp:treatment-meta><kwd-group><label>Taxon classification</label><kwd>
                  <named-content content-type="kingdom">Animalia</named-content>
                </kwd><kwd>
                  <named-content content-type="order">Araneae</named-content>
                </kwd><kwd>
                  <named-content content-type="family">Theraphosidae</named-content>
                </kwd></kwd-group><mixed-citation publication-type="journal"><person-group><name><surname>Acuña</surname><given-names>Darrell C.</given-names></name><name><surname>Dumbrique</surname><given-names>Maria Mikaela U.</given-names></name><name><surname>Ranido</surname><given-names>Maricel C.</given-names></name><name><surname>Ragasa</surname><given-names>Lorenz Rhuel P.</given-names></name><name><surname>Noriega</surname><given-names>Charles Nylxon C.</given-names></name><name><surname>Mayor</surname><given-names>Anna Beatriz R.</given-names></name><name><surname>Florendo Jr</surname><given-names>Gregorio Antonio</given-names></name><name><surname>Fadri</surname><given-names>Mary Jane A.</given-names></name><name><surname>von Wirth</surname><given-names>Volker</given-names></name><name><surname>Santiago-Bautista</surname><given-names>Myla R.</given-names></name><name><surname>Guevarra Jr</surname><given-names>Leonardo A.</given-names></name></person-group><article-title>﻿Taxonomic revalidation of <italic><tp:taxon-name><tp:taxon-name-part taxon-name-part-type="genus" reg="Selenobrachys">Selenobrachys</tp:taxon-name-part></tp:taxon-name></italic> Schmidt, 1999 and <italic><tp:taxon-name><tp:taxon-name-part taxon-name-part-type="genus" reg="Chilocosmia">Chilocosmia</tp:taxon-name-part></tp:taxon-name></italic> Schmidt &amp; von Wirth, 1992 based on morphological and molecular analyses (<tp:taxon-name><tp:taxon-name-part taxon-name-part-type="order">Araneae</tp:taxon-name-part></tp:taxon-name>, <tp:taxon-name><tp:taxon-name-part taxon-name-part-type="family">Theraphosidae</tp:taxon-name-part></tp:taxon-name>), with the description of a new species from Romblon Island, Philippines</article-title><source>Zookeys</source><day>31</day><month>03</month><year>2025</year><volume>1233</volume><fpage>139</fpage><lpage>193</lpage><pub-id pub-id-type="doi">10.3897/zookeys.1233.128056</pub-id></mixed-citation></tp:treatment-meta><tp:nomenclature><label>﻿</label><tp:taxon-name>
                <object-id xmlns:xlink="http://www.w3.org/1999/xlink" content-type="arpha" xlink:type="simple">3645FB48-6D42-5FD8-8A11-CF8B66665EAA</object-id>
                <tp:taxon-name-part taxon-name-part-type="genus" reg="Chilocosmia">Chilocosmia</tp:taxon-name-part>
                <tp:taxon-name-part taxon-name-part-type="species" reg="dichromata">dichromata</tp:taxon-name-part>
              </tp:taxon-name><tp:taxon-authority>Schmidt &amp; von Wirth, 1992, comb. rest.</tp:taxon-authority><xref ref-type="fig" rid="F2">Figs 2</xref><xref ref-type="fig" rid="F3">, 3</xref><xref ref-type="fig" rid="F4">, 4</xref><xref ref-type="fig" rid="F5">, 5</xref><xref ref-type="fig" rid="F6">, 6</xref><xref ref-type="fig" rid="F20">, 20C, F</xref><xref ref-type="fig" rid="F21">, 21I, J</xref></tp:nomenclature><tp:treatment-sec sec-type="type material" id="SECID0EZWBG"><title>Type material examined.</title><p>Indonesia— <bold>West New Guinea</bold> • holotype ♀, <named-content xmlns:xlink="http://www.w3.org/1999/xlink" content-type="dwc:institutional_code" xlink:title="Senckenberg Museum, Frankfurt am Main" xlink:href="http://grbio.org/institution/senckenberg-museum" xlink:type="simple">SMF</named-content> 37099-84; Sorong; <named-content xmlns:xlink="http://www.w3.org/1999/xlink" content-type="dwc:institutional_code" xlink:title="Senckenberg Museum, Frankfurt am Main" xlink:href="http://grbio.org/institution/senckenberg-museum" xlink:type="simple">SMF</named-content>.</p></tp:treatment-sec><tp:treatment-sec sec-type="material" id="SECID0ERXBG"><title>Other material examined.</title><p>Indonesia— <bold>West New Guinea</bold> • 2 ♂♂ <named-content xmlns:xlink="http://www.w3.org/1999/xlink" content-type="dwc:institutional_code" xlink:title="Staatliches Museum für Naturkunde, Stuttgart" xlink:href="http://grbio.org/institution/staatliches-museum-fuer-naturkund-stuttgart" xlink:type="simple">SMNS</named-content> Aran-004182 and Aran-004183, 5 ♀♀, <named-content xmlns:xlink="http://www.w3.org/1999/xlink" content-type="dwc:institutional_code" xlink:title="Staatliches Museum für Naturkunde, Stuttgart" xlink:href="http://grbio.org/institution/staatliches-museum-fuer-naturkund-stuttgart" xlink:type="simple">SMNS</named-content> Aran-004184, Aran-004185 and Aran-004162–004164, 3 j, <named-content xmlns:xlink="http://www.w3.org/1999/xlink" content-type="dwc:institutional_code" xlink:title="Staatliches Museum für Naturkunde, Stuttgart" xlink:href="http://grbio.org/institution/staatliches-museum-fuer-naturkund-stuttgart" xlink:type="simple">SMNS</named-content> Aran-004186; Sorong; <named-content xmlns:xlink="http://www.w3.org/1999/xlink" content-type="dwc:verbatimCoordinates" xlink:type="simple"><named-content content-type="geo-json" specific-use="{&#34;type&#34;:&#34;Point&#34;,&#34;coordinates&#34;:[131.442444,-0.793444]}" id="NCID0EUYBG" xlink:type="simple">00°47'36.4"S, 131°26'32.8"E</named-content></named-content>, F. Schneider leg., 2014; <named-content xmlns:xlink="http://www.w3.org/1999/xlink" content-type="dwc:institutional_code" xlink:title="Staatliches Museum für Naturkunde, Stuttgart" xlink:href="http://grbio.org/institution/staatliches-museum-fuer-naturkund-stuttgart" xlink:type="simple">SMNS</named-content>.</p></tp:treatment-sec><tp:treatment-sec sec-type="diagnosis" id="SECID0EBZBG"><title>Diagnosis.</title><p>See genus diagnosis.</p></tp:treatment-sec><tp:treatment-sec sec-type="description" id="SECID0EGZBG"><title>Description.</title><p>Male (<named-content xmlns:xlink="http://www.w3.org/1999/xlink" content-type="dwc:institutional_code" xlink:title="Staatliches Museum für Naturkunde, Stuttgart" xlink:href="http://grbio.org/institution/staatliches-museum-fuer-naturkund-stuttgart" xlink:type="simple">SMNS</named-content> Aran-004182). Body length 38.50 (<italic>n</italic> = 2 38.50–38.62).</p><p><bold><italic>Carapace</italic></bold> (Fig. <xref ref-type="fig" rid="F2">2B</xref>). 17.2 long, 14.9 wide, anterior width 8,95, cephalic height 4.9, cephalic region 11.3 long, thoracic region 4.79 long. <bold><abbrev xmlns:xlink="http://www.w3.org/1999/xlink" xlink:title="Carapace Index" id="ABBRID0EC1BG" xlink:type="simple">CI</abbrev></bold> 86.62, <bold><abbrev xmlns:xlink="http://www.w3.org/1999/xlink" xlink:title="Cephalic Region Length Index" id="ABBRID0EH1BG" xlink:type="simple">CLI</abbrev></bold> 65.69, <bold><abbrev xmlns:xlink="http://www.w3.org/1999/xlink" xlink:title="Cephalic Region Height Index" id="ABBRID0EM1BG" xlink:type="simple">CHI</abbrev></bold> 28.48. Fovea width 1.85, curve length 2.11, procurved (Fig. <xref ref-type="fig" rid="F2">2E</xref>). Carapace has four pairs of furrows, mainly covered with yellowish brown setae directed towards fovea, lateral profile low and flat, and integument dark brown. Setation: <bold><abbrev xmlns:xlink="http://www.w3.org/1999/xlink" xlink:title="Tactile setae" id="ABBRID0EV1BG" xlink:type="simple">TS</abbrev></bold>(a), rows of very short pale yellowish brown setae covering entire carapace, directed towards fovea and <abbrev xmlns:xlink="http://www.w3.org/1999/xlink" xlink:title="ocular tubercle" id="ABBRID0EZ1BG" xlink:type="simple">OT</abbrev> anteriorly. Posterior surface of <abbrev xmlns:xlink="http://www.w3.org/1999/xlink" xlink:title="ocular tubercle" id="ABBRID0E41BG" xlink:type="simple">OT</abbrev> with few long pale brown <abbrev xmlns:xlink="http://www.w3.org/1999/xlink" xlink:title="Tactile setae" id="ABBRID0EB2BG" xlink:type="simple">TS</abbrev>. <bold><abbrev xmlns:xlink="http://www.w3.org/1999/xlink" xlink:title="Tactile setae" id="ABBRID0EG2BG" xlink:type="simple">TS</abbrev></bold>(b), long pale yellowish brown setae at carapace margin, anterior margin pale brown. <bold><abbrev xmlns:xlink="http://www.w3.org/1999/xlink" xlink:title="Cuticular scales" id="ABBRID0EL2BG" xlink:type="simple">SC</abbrev></bold>(a), brown flat scales sparsely covering <abbrev xmlns:xlink="http://www.w3.org/1999/xlink" xlink:title="ocular tubercle" id="ABBRID0EP2BG" xlink:type="simple">OT</abbrev>. <bold><abbrev xmlns:xlink="http://www.w3.org/1999/xlink" xlink:title="Cuticular scales" id="ABBRID0EU2BG" xlink:type="simple">SC</abbrev></bold>(b), sparse, pale yellowish brown, acicular scales covering carapace, anteriorly.</p><fig id="F2" position="float" orientation="portrait"><object-id xmlns:xlink="http://www.w3.org/1999/xlink" content-type="doi" xlink:type="simple">10.3897/zookeys.1233.128056.figure2</object-id><object-id xmlns:xlink="http://www.w3.org/1999/xlink" content-type="arpha" xlink:type="simple">7C28FF1F-D4B9-5F53-AA62-E28E31DE06A1</object-id><label>Figure 2.</label><caption><p><italic><tp:taxon-name><tp:taxon-name-part taxon-name-part-type="genus" reg="Chilocosmia">Chilocosmia</tp:taxon-name-part><tp:taxon-name-part taxon-name-part-type="species" reg="dichromata">dichromata</tp:taxon-name-part></tp:taxon-name></italic> comb. rest. ♂, <named-content xmlns:xlink="http://www.w3.org/1999/xlink" content-type="dwc:institutional_code" xlink:title="Staatliches Museum für Naturkunde, Stuttgart" xlink:href="http://grbio.org/institution/staatliches-museum-fuer-naturkund-stuttgart" xlink:type="simple">SMNS</named-content> Aran-004182 <bold>A</bold> habitus, in situ <bold>B</bold> prosoma, dorsal view <bold>C</bold> ventral view <bold>D</bold> ocular tubercle, dorsal view <bold>E</bold> fovea, dorsal view <bold>F</bold> labium, ventral view. Photo credit: Frank Schneider (Fig. <xref ref-type="fig" rid="F2">2A</xref>).</p></caption><graphic xmlns:xlink="http://www.w3.org/1999/xlink" xlink:href="zookeys-1233-139_article-128056__-g002.jpg" position="float" orientation="portrait" xlink:type="simple" id="oo_1295957.jpg"><uri content-type="original_file" xlink:type="simple">https://binary.pensoft.net/fig/1295957</uri></graphic></fig><p><bold><italic>Eyes</italic></bold> (Fig. <xref ref-type="fig" rid="F2">2D</xref>). Ocular Tubercle 3.12 long, 2.28 wide, <abbrev xmlns:xlink="http://www.w3.org/1999/xlink" xlink:title="ocular tubercle" id="ABBRID0ET4BG" xlink:type="simple">OT</abbrev> integument entirely dark. <abbrev xmlns:xlink="http://www.w3.org/1999/xlink" xlink:title="anterior median eye" id="ABBRID0EX4BG" xlink:type="simple">AME</abbrev> round, rest of the eyes ovoid. Anterior row of eyes slightly procurved, posterior row of eyes recurved. Eyes: <abbrev xmlns:xlink="http://www.w3.org/1999/xlink" xlink:title="anterior median eye" id="ABBRID0E24BG" xlink:type="simple">AME</abbrev> 0.69, <abbrev xmlns:xlink="http://www.w3.org/1999/xlink" xlink:title="anterior lateral eye" id="ABBRID0E64BG" xlink:type="simple">ALE</abbrev> 0.79, <abbrev xmlns:xlink="http://www.w3.org/1999/xlink" xlink:title="posterior median eye" id="ABBRID0ED5BG" xlink:type="simple">PME</abbrev> 0.46, <abbrev xmlns:xlink="http://www.w3.org/1999/xlink" xlink:title="posterior lateral eye" id="ABBRID0EH5BG" xlink:type="simple">PLE</abbrev> 0.61. Interocular distances: <abbrev xmlns:xlink="http://www.w3.org/1999/xlink" xlink:title="anterior median eye" id="ABBRID0EL5BG" xlink:type="simple">AME</abbrev>-<abbrev xmlns:xlink="http://www.w3.org/1999/xlink" xlink:title="anterior median eye" id="ABBRID0EP5BG" xlink:type="simple">AME</abbrev> 0.38, <abbrev xmlns:xlink="http://www.w3.org/1999/xlink" xlink:title="anterior lateral eye" id="ABBRID0ET5BG" xlink:type="simple">ALE</abbrev>-<abbrev xmlns:xlink="http://www.w3.org/1999/xlink" xlink:title="anterior lateral eye" id="ABBRID0EX5BG" xlink:type="simple">ALE</abbrev> 1.94, <abbrev xmlns:xlink="http://www.w3.org/1999/xlink" xlink:title="posterior median eye" id="ABBRID0E25BG" xlink:type="simple">PME</abbrev>-<abbrev xmlns:xlink="http://www.w3.org/1999/xlink" xlink:title="posterior median eye" id="ABBRID0E65BG" xlink:type="simple">PME</abbrev> 1.48, <abbrev xmlns:xlink="http://www.w3.org/1999/xlink" xlink:title="posterior lateral eye" id="ABBRID0ED6BG" xlink:type="simple">PLE</abbrev>-<abbrev xmlns:xlink="http://www.w3.org/1999/xlink" xlink:title="posterior lateral eye" id="ABBRID0EH6BG" xlink:type="simple">PLE</abbrev> 2.21, <abbrev xmlns:xlink="http://www.w3.org/1999/xlink" xlink:title="anterior median eye" id="ABBRID0EL6BG" xlink:type="simple">AME</abbrev>-<abbrev xmlns:xlink="http://www.w3.org/1999/xlink" xlink:title="anterior lateral eye" id="ABBRID0EP6BG" xlink:type="simple">ALE</abbrev> 0.13, <abbrev xmlns:xlink="http://www.w3.org/1999/xlink" xlink:title="anterior median eye" id="ABBRID0ET6BG" xlink:type="simple">AME</abbrev>-<abbrev xmlns:xlink="http://www.w3.org/1999/xlink" xlink:title="posterior median eye" id="ABBRID0EX6BG" xlink:type="simple">PME</abbrev> 0.22, <abbrev xmlns:xlink="http://www.w3.org/1999/xlink" xlink:title="anterior median eye" id="ABBRID0E26BG" xlink:type="simple">AME</abbrev>-<abbrev xmlns:xlink="http://www.w3.org/1999/xlink" xlink:title="posterior lateral eye" id="ABBRID0EAAAI" xlink:type="simple">PLE</abbrev> 0.56, <abbrev xmlns:xlink="http://www.w3.org/1999/xlink" xlink:title="anterior lateral eye" id="ABBRID0EEAAI" xlink:type="simple">ALE</abbrev>-<abbrev xmlns:xlink="http://www.w3.org/1999/xlink" xlink:title="posterior lateral eye" id="ABBRID0EIAAI" xlink:type="simple">PLE</abbrev> 0.23, <abbrev xmlns:xlink="http://www.w3.org/1999/xlink" xlink:title="anterior lateral eye" id="ABBRID0EMAAI" xlink:type="simple">ALE</abbrev>-<abbrev xmlns:xlink="http://www.w3.org/1999/xlink" xlink:title="posterior median eye" id="ABBRID0EQAAI" xlink:type="simple">PME</abbrev> 0.47, <abbrev xmlns:xlink="http://www.w3.org/1999/xlink" xlink:title="posterior median eye" id="ABBRID0EUAAI" xlink:type="simple">PME</abbrev>-<abbrev xmlns:xlink="http://www.w3.org/1999/xlink" xlink:title="posterior lateral eye" id="ABBRID0EYAAI" xlink:type="simple">PLE</abbrev> 0.14. <bold><abbrev xmlns:xlink="http://www.w3.org/1999/xlink" xlink:title="Eye Index: EI" id="ABBRID0E4AAI" xlink:type="simple">EI</abbrev></bold> (<abbrev xmlns:xlink="http://www.w3.org/1999/xlink" xlink:title="anterior median eye" id="ABBRID0EBBAI" xlink:type="simple">AME</abbrev>) 4.01, <bold><abbrev xmlns:xlink="http://www.w3.org/1999/xlink" xlink:title="Eye Index: EI" id="ABBRID0EGBAI" xlink:type="simple">EI</abbrev></bold> (<abbrev xmlns:xlink="http://www.w3.org/1999/xlink" xlink:title="anterior lateral eye" id="ABBRID0EKBAI" xlink:type="simple">ALE</abbrev>) 4.59.</p><p><bold><italic>Chelicerae</italic></bold> (Fig. <xref ref-type="fig" rid="F3">3A–C</xref>). length 9.72, dorsal width 3.27, lateral width 5.99, fang curve length 7.29. Teeth 12, mesoventral denticles sparse 45. Setation: <bold><abbrev xmlns:xlink="http://www.w3.org/1999/xlink" xlink:title="Tactile setae" id="ABBRID0E1BAI" xlink:type="simple">TS</abbrev></bold>, long pale brown setae on dorsal and upper 1/2 retrolateral surface, longer anteriorly. Lower 1/2 of retrolateral surface posteriorly with rows of pallid filiform setae and anteriorly with patch of pallid needleform setae. Mesoretrolateral surface with rows of very sparse setae basally spiniform and anteriorly needleform. Mesoprolateral surface with intercheliceral setae, arcuate strip of rows of pallid needleform setae originating basally. Lower 1/2 prolaterally sparsely covered with setae, brown needleform at lower rows, and pale brown filiform at upper rows. <bold><abbrev xmlns:xlink="http://www.w3.org/1999/xlink" xlink:title="Cuticular scales" id="ABBRID0E6BAI" xlink:type="simple">SC</abbrev></bold>, flat, translucent, pale brown scales, covering dorsal and upper retrolateral surface. Integument mostly dark brown. Cheliceral strikers (Fig. <xref ref-type="fig" rid="F3">3C</xref>): 111, 0.20–1.03, dark, long spiniform with filiform ends.</p><fig id="F3" position="float" orientation="portrait"><object-id xmlns:xlink="http://www.w3.org/1999/xlink" content-type="doi" xlink:type="simple">10.3897/zookeys.1233.128056.figure3</object-id><object-id xmlns:xlink="http://www.w3.org/1999/xlink" content-type="arpha" xlink:type="simple">8A60726A-2F63-5521-8CE3-4A3CFD507D71</object-id><label>Figure 3.</label><caption><p><italic><tp:taxon-name><tp:taxon-name-part taxon-name-part-type="genus" reg="Chilocosmia">Chilocosmia</tp:taxon-name-part><tp:taxon-name-part taxon-name-part-type="species" reg="dichromata">dichromata</tp:taxon-name-part></tp:taxon-name></italic> comb. rest. ♂, <named-content xmlns:xlink="http://www.w3.org/1999/xlink" content-type="dwc:institutional_code" xlink:title="Staatliches Museum für Naturkunde, Stuttgart" xlink:href="http://grbio.org/institution/staatliches-museum-fuer-naturkund-stuttgart" xlink:type="simple">SMNS</named-content> Aran-004182 <bold>A</bold> left chelicera, retrolateral view <bold>B</bold> prolateral view <bold>C</bold> cheliceral strikers, retrolateral view <bold>D</bold> maxillary lyra on left prolateral maxilla <bold>E</bold> left maxilla, prolateral view.</p></caption><graphic xmlns:xlink="http://www.w3.org/1999/xlink" xlink:href="zookeys-1233-139_article-128056__-g003.jpg" position="float" orientation="portrait" xlink:type="simple" id="oo_1295958.jpg"><uri content-type="original_file" xlink:type="simple">https://binary.pensoft.net/fig/1295958</uri></graphic></fig><p><bold><italic>Maxillae</italic></bold> (Fig. <xref ref-type="fig" rid="F3">3D, F</xref>). Prolateral maxilla 6.33 long, 4.02 wide laterally, 3.58 wide ventrally. Maxilla prolaterally planoconvex, anterior lobe well pronounced, integument orangey brown, dark dorsally, basoventral cuspules 212. Lyra (Fig. <xref ref-type="fig" rid="F3">3D</xref>): lyrate patch, 2.24 long, 1.38 high, total rods 190, 10 or 11 rows, surrounded by very fine setae, denser above and distally. Short rods form an arcuate strip of patch. Longest club-shaped rods in lowest row 13, 0.27–0.78. Setation: <bold><abbrev xmlns:xlink="http://www.w3.org/1999/xlink" xlink:title="Tactile setae" id="ABBRID0EBEAI" xlink:type="simple">TS</abbrev></bold>, pale brown setae, longer ventrally, stronger at distodorsal margin. Lyrate patch surrounded by fine setae. Above maxillary suture, rows of ~ 13 stiff dark <abbrev xmlns:xlink="http://www.w3.org/1999/xlink" xlink:title="Tactile setae" id="ABBRID0EFEAI" xlink:type="simple">TS</abbrev>. <bold><abbrev xmlns:xlink="http://www.w3.org/1999/xlink" xlink:title="Cuticular scales" id="ABBRID0EKEAI" xlink:type="simple">SC</abbrev></bold>, brownish white flat scales covering dorsally. Retrolateral surface smooth, with rows of short semi-transparent bristles at the lower margin.</p><p><bold><italic>Labium and sternum</italic></bold> (Fig. <xref ref-type="fig" rid="F2">2C, F</xref>). Labium: 2.30 long, 3.12 wide. Integument orangey brown, dark at posterior margin, anterior 1/3 with cuspules 371. Setation: <bold><abbrev xmlns:xlink="http://www.w3.org/1999/xlink" xlink:title="Tactile setae" id="ABBRID0E1EAI" xlink:type="simple">TS</abbrev></bold>(a), long, pale brown with pale filiform ends, covering labium anteriorly and laterally except on cuspule cluster, longer and greater at anterior edge, all pointing anteriorly. <bold><abbrev xmlns:xlink="http://www.w3.org/1999/xlink" xlink:title="Tactile setae" id="ABBRID0E6EAI" xlink:type="simple">TS</abbrev></bold>(b), brown, short needleform below cuspule cluster. Sternum: 8.2 long, 6.93 wide integument yellowish brown. Posterior sternal corner acuminate, lateral corners weakly acuminate. Setation: <bold><abbrev xmlns:xlink="http://www.w3.org/1999/xlink" xlink:title="Tactile setae" id="ABBRID0EEFAI" xlink:type="simple">TS</abbrev></bold>(a), long pale brown spiniform setae, pale apically, on entire sternum, but very sparse. <bold><abbrev xmlns:xlink="http://www.w3.org/1999/xlink" xlink:title="Tactile setae" id="ABBRID0EJFAI" xlink:type="simple">TS</abbrev></bold>(b), short pale brown setae covering sternum entirely. <bold><abbrev xmlns:xlink="http://www.w3.org/1999/xlink" xlink:title="Tactile setae" id="ABBRID0EOFAI" xlink:type="simple">TS</abbrev></bold> (c) fine, pallid, and short spiniform, at sternal margin. <bold><abbrev xmlns:xlink="http://www.w3.org/1999/xlink" xlink:title="Cuticular scales" id="ABBRID0ETFAI" xlink:type="simple">SC</abbrev></bold>, brownish white flat scale mat densely covering entire sternum. Labiosternal sigilla 1.07 long, 0.34 wide, 0.83 apart. Sternal sigilla 2 pairs, median sigilla 0.69 long, 0.35 wide, 3.91 apart and 0.58 away from sternal margin adjacent to coxa II, posterior sigilla 1.08 long, 0.42 wide, 1.59 apart and 1.77 away from sternal margin adjacent to coxa III (Fig. <xref ref-type="fig" rid="F2">2C</xref>).</p><p><bold><italic>Abdomen and spinnerets</italic></bold>. Abdomen: 17.56 long, 10.09 wide. ovular elongated, integument pale brown. Setation: <bold><abbrev xmlns:xlink="http://www.w3.org/1999/xlink" xlink:title="Tactile setae" id="ABBRID0EDGAI" xlink:type="simple">TS</abbrev></bold>(a), long, pale brown with darker bases, needleform, on entire abdomen, shorter ventrally, pallid on book lungs. <bold><abbrev xmlns:xlink="http://www.w3.org/1999/xlink" xlink:title="Tactile setae" id="ABBRID0EIGAI" xlink:type="simple">TS</abbrev></bold>(b), pallid short paddle-like, on book lungs and sparse on epigynal plate. <bold><abbrev xmlns:xlink="http://www.w3.org/1999/xlink" xlink:title="Cuticular scales" id="ABBRID0ENGAI" xlink:type="simple">SC</abbrev></bold>, overlapping pale brown translucent scales covering entire abdomen. Spinnerets: <abbrev xmlns:xlink="http://www.w3.org/1999/xlink" xlink:title="posterior median spinneret" id="ABBRID0ERGAI" xlink:type="simple">PMS</abbrev> 2.39 long, 0.84 wide, <abbrev xmlns:xlink="http://www.w3.org/1999/xlink" xlink:title="posterior lateral spinneret" id="ABBRID0EVGAI" xlink:type="simple">PLS</abbrev>, anterior 2.30 long, 0.71 wide, median 1.82 long, 0.99 wide, posterior 3.65 long, 1.39 wide. Setation: <bold><abbrev xmlns:xlink="http://www.w3.org/1999/xlink" xlink:title="Tactile setae" id="ABBRID0E1GAI" xlink:type="simple">TS</abbrev></bold>(a), long, pale brown with darker bases, needleform, on dorsal <abbrev xmlns:xlink="http://www.w3.org/1999/xlink" xlink:title="posterior median spinneret" id="ABBRID0E5GAI" xlink:type="simple">PMS</abbrev> and <abbrev xmlns:xlink="http://www.w3.org/1999/xlink" xlink:title="posterior lateral spinneret" id="ABBRID0ECHAI" xlink:type="simple">PLS</abbrev>. <bold><abbrev xmlns:xlink="http://www.w3.org/1999/xlink" xlink:title="Tactile setae" id="ABBRID0EHHAI" xlink:type="simple">TS</abbrev></bold>(b), dark and short, pale brown paddle-like, intermixed with spigots, on <abbrev xmlns:xlink="http://www.w3.org/1999/xlink" xlink:title="posterior median spinneret" id="ABBRID0ELHAI" xlink:type="simple">PMS</abbrev> and <abbrev xmlns:xlink="http://www.w3.org/1999/xlink" xlink:title="posterior lateral spinneret" id="ABBRID0EPHAI" xlink:type="simple">PLS</abbrev> ventrally. <bold><abbrev xmlns:xlink="http://www.w3.org/1999/xlink" xlink:title="Cuticular scales" id="ABBRID0EUHAI" xlink:type="simple">SC</abbrev></bold>, brownish white flat scales covering <abbrev xmlns:xlink="http://www.w3.org/1999/xlink" xlink:title="posterior lateral spinneret" id="ABBRID0EYHAI" xlink:type="simple">PLS</abbrev> dorsally.</p><p><bold><italic>Genitalia</italic></bold> (Figs <xref ref-type="fig" rid="F4">4A–C</xref>, <xref ref-type="fig" rid="F5">5A–E</xref>). Palpal Organ: almost 3/4 of palp tibia length (<bold><abbrev xmlns:xlink="http://www.w3.org/1999/xlink" xlink:title="Palpal Organ Index" id="ABBRID0EMIAI" xlink:type="simple">POI</abbrev></bold> 73.70). Tegulum 2.67 long, 2.14 wide, twisted, widest medially, subtegular projection very weakly pronounced (Fig. <xref ref-type="fig" rid="F5">5A–D</xref>). Embolus length 3.30, width 0.54 basally, tip 0.10 wide (<bold><abbrev xmlns:xlink="http://www.w3.org/1999/xlink" xlink:title="Embolic Index" id="ABBRID0EVIAI" xlink:type="simple">EMI</abbrev></bold> 123.56), base robust, tapering distally, curved retrolaterally and ending to a weakly tip. There is a prolateral inferior keel (<abbrev xmlns:xlink="http://www.w3.org/1999/xlink" xlink:title="prolateral inferior keel" id="ABBRID0EZIAI" xlink:type="simple">PI</abbrev>) and prolateral superior keel (<abbrev xmlns:xlink="http://www.w3.org/1999/xlink" xlink:title="prolateral superior keel" id="ABBRID0E4IAI" xlink:type="simple">PS</abbrev>) in the apical third of the embolus (Fig. <xref ref-type="fig" rid="F5">5E</xref>). The apical keel (A) is located at the tip of the embolus and is semicircular in shape (Fig. <xref ref-type="fig" rid="F5">5E</xref>). Embolic opening (<abbrev xmlns:xlink="http://www.w3.org/1999/xlink" xlink:title="embolic opening" id="ABBRID0EJJAI" xlink:type="simple">Op</abbrev>) located between <abbrev xmlns:xlink="http://www.w3.org/1999/xlink" xlink:title="prolateral superior keel" id="ABBRID0ENJAI" xlink:type="simple">PS</abbrev> and <abbrev xmlns:xlink="http://www.w3.org/1999/xlink" xlink:title="prolateral inferior keel" id="ABBRID0ERJAI" xlink:type="simple">PI</abbrev> near the tip. Basal lobe is not present.</p><fig id="F4" position="float" orientation="portrait"><object-id xmlns:xlink="http://www.w3.org/1999/xlink" content-type="doi" xlink:type="simple">10.3897/zookeys.1233.128056.figure4</object-id><object-id xmlns:xlink="http://www.w3.org/1999/xlink" content-type="arpha" xlink:type="simple">F635E249-144F-5B3E-833E-1E036B0CF4F5</object-id><label>Figure 4.</label><caption><p><italic><tp:taxon-name><tp:taxon-name-part taxon-name-part-type="genus" reg="Chilocosmia">Chilocosmia</tp:taxon-name-part><tp:taxon-name-part taxon-name-part-type="species" reg="dichromata">dichromata</tp:taxon-name-part></tp:taxon-name></italic> comb. rest. ♂, <named-content xmlns:xlink="http://www.w3.org/1999/xlink" content-type="dwc:institutional_code" xlink:title="Staatliches Museum für Naturkunde, Stuttgart" xlink:href="http://grbio.org/institution/staatliches-museum-fuer-naturkund-stuttgart" xlink:type="simple">SMNS</named-content> Aran-004182 <bold>A</bold> left pedipalp, prolateral view <bold>B</bold> ventral view <bold>C</bold> retrolateral view <bold>D</bold> left palpal patella and tibia, prolateral view.</p></caption><graphic xmlns:xlink="http://www.w3.org/1999/xlink" xlink:href="zookeys-1233-139_article-128056__-g004.jpg" position="float" orientation="portrait" xlink:type="simple" id="oo_1295959.jpg"><uri content-type="original_file" xlink:type="simple">https://binary.pensoft.net/fig/1295959</uri></graphic></fig><fig id="F5" position="float" orientation="portrait"><object-id xmlns:xlink="http://www.w3.org/1999/xlink" content-type="doi" xlink:type="simple">10.3897/zookeys.1233.128056.figure5</object-id><object-id xmlns:xlink="http://www.w3.org/1999/xlink" content-type="arpha" xlink:type="simple">75114DA5-A2E1-51D2-80D9-559851A68DA0</object-id><label>Figure 5.</label><caption><p><italic><tp:taxon-name><tp:taxon-name-part taxon-name-part-type="genus" reg="Chilocosmia">Chilocosmia</tp:taxon-name-part><tp:taxon-name-part taxon-name-part-type="species" reg="dichromata">dichromata</tp:taxon-name-part></tp:taxon-name></italic> comb. rest. ♂, <named-content xmlns:xlink="http://www.w3.org/1999/xlink" content-type="dwc:institutional_code" xlink:title="Staatliches Museum für Naturkunde, Stuttgart" xlink:href="http://grbio.org/institution/staatliches-museum-fuer-naturkund-stuttgart" xlink:type="simple">SMNS</named-content> Aran-004182 <bold>A</bold> left palpal organ, prolateral view <bold>B</bold> retrolateral view <bold>C</bold> ventral view <bold>D</bold> apical view <bold>E</bold> tip of embolus, prolateral view <bold>F</bold>, <bold>G</bold> claws on left tarsus IV of two ♂♂ of <italic><tp:taxon-name><tp:taxon-name-part taxon-name-part-type="genus" reg="Chilocosmia">C.</tp:taxon-name-part><tp:taxon-name-part taxon-name-part-type="species" reg="dichromata">dichromata</tp:taxon-name-part></tp:taxon-name></italic><bold>F</bold><named-content xmlns:xlink="http://www.w3.org/1999/xlink" content-type="dwc:institutional_code" xlink:title="Staatliches Museum für Naturkunde, Stuttgart" xlink:href="http://grbio.org/institution/staatliches-museum-fuer-naturkund-stuttgart" xlink:type="simple">SMNS</named-content> Aran-004182 <bold>G</bold><named-content xmlns:xlink="http://www.w3.org/1999/xlink" content-type="dwc:institutional_code" xlink:title="Staatliches Museum für Naturkunde, Stuttgart" xlink:href="http://grbio.org/institution/staatliches-museum-fuer-naturkund-stuttgart" xlink:type="simple">SMNS</named-content> Aran-004183, retrolateral view. Abbreviations: <abbrev xmlns:xlink="http://www.w3.org/1999/xlink" xlink:title="prolateral superior keel" id="ABBRID0EFNAI" xlink:type="simple">PS</abbrev>- prolateral superior keel, <abbrev xmlns:xlink="http://www.w3.org/1999/xlink" xlink:title="prolateral inferior keel" id="ABBRID0EJNAI" xlink:type="simple">PI</abbrev>- prolateral inferior keel, A- apical keel, <abbrev xmlns:xlink="http://www.w3.org/1999/xlink" xlink:title="embolic opening" id="ABBRID0ENNAI" xlink:type="simple">Op</abbrev>- embolic opening.</p></caption><graphic xmlns:xlink="http://www.w3.org/1999/xlink" xlink:href="zookeys-1233-139_article-128056__-g005.jpg" position="float" orientation="portrait" xlink:type="simple" id="oo_1295960.jpg"><uri content-type="original_file" xlink:type="simple">https://binary.pensoft.net/fig/1295960</uri></graphic></fig><p><bold><italic>Legs</italic></bold>. Leg formula: IV, I, II, III. <bold><abbrev xmlns:xlink="http://www.w3.org/1999/xlink" xlink:title="Leg Relation Factor" id="ABBRID0E5NAI" xlink:type="simple">RF</abbrev></bold> ~ 91.77, <bold><abbrev xmlns:xlink="http://www.w3.org/1999/xlink" xlink:title="Lateral Leg Index" id="ABBRID0EDOAI" xlink:type="simple">LLI</abbrev></bold> (I) 26.54, <bold><abbrev xmlns:xlink="http://www.w3.org/1999/xlink" xlink:title="Lateral Leg Index" id="ABBRID0EIOAI" xlink:type="simple">LLI</abbrev></bold> (IV) 21.15, <bold><abbrev xmlns:xlink="http://www.w3.org/1999/xlink" xlink:title="Dorsal Leg Index" id="ABBRID0ENOAI" xlink:type="simple">DLI</abbrev></bold> (I) 23.18, <bold><abbrev xmlns:xlink="http://www.w3.org/1999/xlink" xlink:title="Dorsal Leg Index" id="ABBRID0ESOAI" xlink:type="simple">DLI</abbrev></bold> (IV) 18.49, <bold><abbrev xmlns:xlink="http://www.w3.org/1999/xlink" xlink:title="Metatarsal Index" id="ABBRID0EXOAI" xlink:type="simple">MI</abbrev></bold> (I) 76.25, <bold><abbrev xmlns:xlink="http://www.w3.org/1999/xlink" xlink:title="Metatarsal Index" id="ABBRID0E3OAI" xlink:type="simple">MI</abbrev></bold> (IV) 132, <bold><abbrev xmlns:xlink="http://www.w3.org/1999/xlink" xlink:title="Tarsal Index" id="ABBRID0EBPAI" xlink:type="simple">TI</abbrev></bold> (I) 69.67, <bold><abbrev xmlns:xlink="http://www.w3.org/1999/xlink" xlink:title="Tarsal Index" id="ABBRID0EGPAI" xlink:type="simple">TI</abbrev></bold> (IV) 45.45. Leg lengths (<abbrev xmlns:xlink="http://www.w3.org/1999/xlink" xlink:title="femur" id="ABBRID0EKPAI" xlink:type="simple">fem</abbrev>, pat, <abbrev xmlns:xlink="http://www.w3.org/1999/xlink" xlink:title="tibia" id="ABBRID0EOPAI" xlink:type="simple">tib</abbrev>, <abbrev xmlns:xlink="http://www.w3.org/1999/xlink" xlink:title="metatarsus" id="ABBRID0ESPAI" xlink:type="simple">met</abbrev>, tar/cym): Palp 26 (10, 4.2, 8.1, -, 3.7) Leg I 61.3 (16.5, 8.1, 16, 12.2, 8.5) Leg II 55.6 (15, 7.1, 13, 12.5, 8) Leg III 49.5 (13, 6, 9, 14.5, 7) Leg IV 66.8 (17, 6, 15, 19.8, 9). Leg lateral width (<abbrev xmlns:xlink="http://www.w3.org/1999/xlink" xlink:title="femur" id="ABBRID0EWPAI" xlink:type="simple">fem</abbrev>, pat, <abbrev xmlns:xlink="http://www.w3.org/1999/xlink" xlink:title="tibia" id="ABBRID0E1PAI" xlink:type="simple">tib</abbrev>, <abbrev xmlns:xlink="http://www.w3.org/1999/xlink" xlink:title="metatarsus" id="ABBRID0E5PAI" xlink:type="simple">met</abbrev>, tar/cym): Palp (3.24, 2.92, 3.21, -, 2.46) Leg I (4.15, 3.51, 3.62, 2.82, 2.17) Leg II (4.33, 3.36, 3.16, 2.37, 1.94) Leg III (4.88, 3.45, 3.04, 2.45, 1.91) Leg IV (3.99, 3.47, 3, 1.96, 1.71) Leg dorsal width (<abbrev xmlns:xlink="http://www.w3.org/1999/xlink" xlink:title="femur" id="ABBRID0ECQAI" xlink:type="simple">fem</abbrev>, pat, <abbrev xmlns:xlink="http://www.w3.org/1999/xlink" xlink:title="tibia" id="ABBRID0EGQAI" xlink:type="simple">tib</abbrev>, <abbrev xmlns:xlink="http://www.w3.org/1999/xlink" xlink:title="metatarsus" id="ABBRID0EKQAI" xlink:type="simple">met</abbrev>, tar/cym): Palp (3.19, 2.93, 3.21, -, 2.88) Leg I (3.38, 3.30, 2.84, 2.18, 2.51) Leg II (3.40, 3.13, 2.59, 2.05, 2.07) Leg III (4.22, 3.17, 2.42, 1.90, 2.13) Leg IV (3,40, 3,06, 2.54, 1.89, 1.46). Cymbium bipartite. Tarsi IV transversely cracked apically.</p><p><bold><italic>Leg setation and spines</italic></bold>. Setation (femur to tarsus): <bold><abbrev xmlns:xlink="http://www.w3.org/1999/xlink" xlink:title="Tactile setae" id="ABBRID0EWQAI" xlink:type="simple">TS</abbrev></bold> on all legs pale brown and short, longer on all metatarsi dorsally, femur of rear legs ventrally and on all tibia ventrally, dense on tibiae I and II, ventrally. There are only pale brown <abbrev xmlns:xlink="http://www.w3.org/1999/xlink" xlink:title="Tactile setae" id="ABBRID0E1QAI" xlink:type="simple">TS</abbrev>. <bold><abbrev xmlns:xlink="http://www.w3.org/1999/xlink" xlink:title="Palpal Brush" id="ABBRID0E6QAI" xlink:type="simple">PB</abbrev></bold> is also not present on the palps. There are only pale brown <abbrev xmlns:xlink="http://www.w3.org/1999/xlink" xlink:title="Tactile setae" id="ABBRID0EDRAI" xlink:type="simple">TS</abbrev>. <bold><abbrev xmlns:xlink="http://www.w3.org/1999/xlink" xlink:title="Cuticular scales" id="ABBRID0EIRAI" xlink:type="simple">SC</abbrev></bold>, brownish. Other sensory setae: <bold><abbrev xmlns:xlink="http://www.w3.org/1999/xlink" xlink:title="Epitrichobothria" id="ABBRID0ENRAI" xlink:type="simple">ETB</abbrev></bold>, pair of thin inverted L-shaped cluster of short dark brown setae, basoretrolateral on Met. I and II, single cluster on Met III. Cymbium with single cluster dorsally that broadens basally. <bold><abbrev xmlns:xlink="http://www.w3.org/1999/xlink" xlink:title="Trichobothria" id="ABBRID0ESRAI" xlink:type="simple">TB</abbrev></bold>(a), long and short filiform <abbrev xmlns:xlink="http://www.w3.org/1999/xlink" xlink:title="Trichobothria" id="ABBRID0EWRAI" xlink:type="simple">TB</abbrev> intermix with <abbrev xmlns:xlink="http://www.w3.org/1999/xlink" xlink:title="Epitrichobothria" id="ABBRID0E1RAI" xlink:type="simple">ETB</abbrev> in two rows, longest dorsally. <bold><abbrev xmlns:xlink="http://www.w3.org/1999/xlink" xlink:title="Trichobothria" id="ABBRID0E6RAI" xlink:type="simple">TB</abbrev></bold>(b), rows of unordered clavate <abbrev xmlns:xlink="http://www.w3.org/1999/xlink" xlink:title="Trichobothria" id="ABBRID0EDSAI" xlink:type="simple">TB</abbrev>, varying in size, present in all tarsi, and intermix with tarsal <abbrev xmlns:xlink="http://www.w3.org/1999/xlink" xlink:title="Epitrichobothria" id="ABBRID0EHSAI" xlink:type="simple">ETB</abbrev>. <bold><abbrev xmlns:xlink="http://www.w3.org/1999/xlink" xlink:title="Chemosensory sensilla" id="ABBRID0EMSAI" xlink:type="simple">CHS</abbrev></bold>, tiny, pale brown translucent erect sensilla tapering apically, present on the palpal and all leg femora to tarsi and intermixes with tarsal and metatarsal scopulae. Spines (dorsal-dorsoprolateral-dorsoretrolateral-ventral): Met II (0-0-0-2). Met III (0-1-1-2). Met IV (0-0-1-4).</p><p><bold><italic>Coxae and trochantera</italic></bold>. Coxae: Length (coxa I, II, III, IV), 8.68, 6.05, 6.76, 6.83. Width (coxa I, II, III, IV), 4.46, 3.68, 4.17, 4.59. Setation: <bold><abbrev xmlns:xlink="http://www.w3.org/1999/xlink" xlink:title="Tactile setae" id="ABBRID0EYSAI" xlink:type="simple">TS</abbrev></bold>, long brown setae, dorsally and ventrally; strong and short spiniform setae, prolaterally and retrolaterally on all coxae. Trochantera: Length (<abbrev xmlns:xlink="http://www.w3.org/1999/xlink" xlink:title="trochanter" id="ABBRID0E3SAI" xlink:type="simple">troch</abbrev>. palp I, II, III, IV), 3.20, 3.21, 2.92, 3.38, 4.03. Width (<abbrev xmlns:xlink="http://www.w3.org/1999/xlink" xlink:title="trochanter" id="ABBRID0EATAI" xlink:type="simple">troch</abbrev>. Palp I, II, III, IV), 2.77, 4.15, 3.88, 3.55, 3.72.</p><p><bold><italic>Scopulae and claws</italic></bold>. Scopulae: cymbium scopulated ventrally. Tar. I, entire, with very few longer setae. Tar. II, entire, with very few longer setae. Tar. III, entire, with very few longer setae. Tar. IV, in the basal 1/4 divided by three or four long setae. The tarsus is cracked in the apical 1/4. Met. I covered almost all ventral surfaces, entire, but with a few very sparse long setae. Met. II, almost all ventral surface covered, entire, but with a few very sparse long setae. Met. III, almost all ventral surface covered, entire, but with a few very sparse long setae. Met. IV, covering 90% of ventral surface, divided by two or three rows of strong long setae. Claws: longest tarsal IV claw 1.70, no inferior third claw (Fig. <xref ref-type="fig" rid="F5">5G</xref>) (but present on some specimens; Fig. <xref ref-type="fig" rid="F5">5F</xref>), but there are a few large teeth on the claws whose number can vary from one claw to another.</p><p><bold><italic>Color in life</italic></bold>. The opisthosoma and legs, except for the coxa and trochanter, are black in color (Fig. <xref ref-type="fig" rid="F2">2A</xref>). Coxa and trochanter as well as the carapace and the chelicerae basal segment are bronze-colored (Fig. <xref ref-type="fig" rid="F2">2A, C</xref>). The underside of the cephalothorax is also black. The area around the eye tubercle, as well as two diverging hairless stripes on the carapace, which frame the head, are dark brown in color. On each chelicerae basal segment there is also an elongated dark brown stripe in the middle of the bronze coloration.</p></tp:treatment-sec><tp:treatment-sec sec-type="variation" id="SECID0ECUAI"><title>Variation.</title><p>The third inferior claw is present or almost absent on some specimens and varies in length if present, which is also observed in other species in this study.</p></tp:treatment-sec><tp:treatment-sec sec-type="etymology" id="SECID0EHUAI"><title>Etymology.</title><p>Greek <italic>dýo chrómata</italic> (δύο χρώματα) means two colors, which refers to the bicolored orange and black coloration of this species (<xref ref-type="bibr" rid="B48">Schmidt and von Wirth 1992</xref>).</p></tp:treatment-sec><tp:treatment-sec sec-type="distribution" id="SECID0ETUAI"><title>Natural history and distribution.</title><p>The spiders live in tubes in the primary forest whose entrances are well camouflaged and difficult to find (Fig. <xref ref-type="fig" rid="F6">6B</xref>). In the habitat of <italic><tp:taxon-name><tp:taxon-name-part taxon-name-part-type="genus" reg="Chilocosmia">C.</tp:taxon-name-part><tp:taxon-name-part taxon-name-part-type="species" reg="dichromata">dichromata</tp:taxon-name-part></tp:taxon-name></italic> comb. rest., there is apparently only this species of tarantula (Fig. <xref ref-type="fig" rid="F6">6</xref>). All tubes were filled with water to a depth of ~ 10 cm. The temperature in the tubes was 24–26 °C. The water in the tubes was ~ 2 °C cooler. Probably the spiders flee into the water when disturbed. Known only from Sorong, West New Guinea (now Southwest Papua Province), Indonesia.</p><fig id="F6" position="float" orientation="portrait"><object-id xmlns:xlink="http://www.w3.org/1999/xlink" content-type="doi" xlink:type="simple">10.3897/zookeys.1233.128056.figure6</object-id><object-id xmlns:xlink="http://www.w3.org/1999/xlink" content-type="arpha" xlink:type="simple">41E64D3E-0AEA-592B-B9DC-E5D61CC9B250</object-id><label>Figure 6.</label><caption><p><italic><tp:taxon-name><tp:taxon-name-part taxon-name-part-type="genus" reg="Chilocosmia">Chilocosmia</tp:taxon-name-part><tp:taxon-name-part taxon-name-part-type="species" reg="dichromata">dichromata</tp:taxon-name-part></tp:taxon-name></italic> comb. rest. natural habitat <bold>A</bold><italic><tp:taxon-name><tp:taxon-name-part taxon-name-part-type="genus" reg="Chilocosmia">C.</tp:taxon-name-part><tp:taxon-name-part taxon-name-part-type="species" reg="dichromata">dichromata</tp:taxon-name-part></tp:taxon-name></italic> comb. rest., female, in situ <bold>B</bold> burrow entrance camouflaged with leaf litter <bold>C</bold>, <bold>D</bold> primary forest habitat in Sorong, West New Guinea, Indonesia. Photo credits: Frank Schneider.</p></caption><graphic xmlns:xlink="http://www.w3.org/1999/xlink" xlink:href="zookeys-1233-139_article-128056__-g006.jpg" position="float" orientation="portrait" xlink:type="simple" id="oo_1295961.jpg"><uri content-type="original_file" xlink:type="simple">https://binary.pensoft.net/fig/1295961</uri></graphic></fig></tp:treatment-sec><tp:treatment-sec><!--Section generated to contain objects referenced in tp:taxon-treatment.--><fig id="F20" position="float" orientation="portrait"><object-id xmlns:xlink="http://www.w3.org/1999/xlink" content-type="doi" xlink:type="simple">10.3897/zookeys.1233.128056.figure20</object-id><object-id xmlns:xlink="http://www.w3.org/1999/xlink" content-type="arpha" xlink:type="simple">74D191FB-9544-5DFF-9C61-57C149B5A53C</object-id><label>Figure 20.</label><caption><p>Largest stridulating setae on maxillary lyra <bold>A</bold>–<bold>C</bold> dorsal view <bold>D</bold>–<bold>F</bold> prolateral view <bold>A</bold>, <bold>D</bold><italic><tp:taxon-name><tp:taxon-name-part taxon-name-part-type="genus" reg="Orphnaecus">Orphnaecus</tp:taxon-name-part></tp:taxon-name></italic> sp. <bold>B</bold>, <bold>E</bold><italic><tp:taxon-name><tp:taxon-name-part taxon-name-part-type="genus" reg="Selenobrachys">Selenobrachys</tp:taxon-name-part><tp:taxon-name-part taxon-name-part-type="species" reg="philippinus">philippinus</tp:taxon-name-part></tp:taxon-name></italic> comb. rest <bold>C</bold>, <bold>F</bold><italic><tp:taxon-name><tp:taxon-name-part taxon-name-part-type="genus" reg="Chilocosmia">Chilocosmia</tp:taxon-name-part><tp:taxon-name-part taxon-name-part-type="species" reg="dichromata">dichromata</tp:taxon-name-part></tp:taxon-name></italic> comb. rest <bold>G</bold><italic><tp:taxon-name><tp:taxon-name-part taxon-name-part-type="genus" reg="Orphnaecus">Orphnaecus</tp:taxon-name-part><tp:taxon-name-part taxon-name-part-type="species" reg="pellitus">pellitus</tp:taxon-name-part></tp:taxon-name></italic>, syntype ♀, lyra on prolateral maxillary surface.</p></caption><graphic xmlns:xlink="http://www.w3.org/1999/xlink" xlink:href="zookeys-1233-139_article-128056__-g020.jpg" position="float" orientation="portrait" xlink:type="simple" id="oo_1295975.jpg"><uri content-type="original_file" xlink:type="simple">https://binary.pensoft.net/fig/1295975</uri></graphic></fig><fig id="F21" position="float" orientation="portrait"><object-id xmlns:xlink="http://www.w3.org/1999/xlink" content-type="doi" xlink:type="simple">10.3897/zookeys.1233.128056.figure21</object-id><object-id xmlns:xlink="http://www.w3.org/1999/xlink" content-type="arpha" xlink:type="simple">EA3F27F5-8476-5685-AB80-BC12AB6C0AFA</object-id><label>Figure 21.</label><caption><p>Femoral Setation (<abbrev xmlns:xlink="http://www.w3.org/1999/xlink" xlink:title="Femoral Setation" id="ABBRID0EOQAK" xlink:type="simple">FS</abbrev>) on left prolateral femur I <bold>A</bold>, <bold>B</bold><italic><tp:taxon-name><tp:taxon-name-part taxon-name-part-type="genus" reg="Orphnaecus">Orphnaecus</tp:taxon-name-part><tp:taxon-name-part taxon-name-part-type="species" reg="kwebaburdeos">kwebaburdeos</tp:taxon-name-part></tp:taxon-name></italic>, ♀, <abbrev xmlns:xlink="http://www.w3.org/1999/xlink" content-type="institution" xlink:title="University of Santo Tomas - Arachnid Reference Collection, Manila" id="ABBRID0EBRAK" xlink:type="simple">UST-ARC</abbrev> 0064 <bold>C</bold>, <bold>D</bold><italic><tp:taxon-name><tp:taxon-name-part taxon-name-part-type="genus" reg="Orphnaecus">Orphnaecus</tp:taxon-name-part></tp:taxon-name></italic> sp.’ L3’, ♀, <abbrev xmlns:xlink="http://www.w3.org/1999/xlink" content-type="institution" xlink:title="University of Santo Tomas - Arachnid Reference Collection, Manila" id="ABBRID0ERRAK" xlink:type="simple">UST-ARC</abbrev> 0134 <bold>E</bold>, <bold>F</bold><italic><tp:taxon-name><tp:taxon-name-part taxon-name-part-type="genus" reg="Selenobrachys">Selenobrachys</tp:taxon-name-part><tp:taxon-name-part taxon-name-part-type="species" reg="ustromsupasius">ustromsupasius</tp:taxon-name-part></tp:taxon-name></italic> sp. nov., paratype ♀, <abbrev xmlns:xlink="http://www.w3.org/1999/xlink" content-type="institution" xlink:title="University of Santo Tomas - Arachnid Reference Collection, Manila" id="ABBRID0EFSAK" xlink:type="simple">UST-ARC</abbrev> 0005 <bold>G</bold>, <bold>H</bold><italic><tp:taxon-name><tp:taxon-name-part taxon-name-part-type="genus" reg="Selenobrachys">Selenobrachys</tp:taxon-name-part><tp:taxon-name-part taxon-name-part-type="species" reg="philippinus">philippinus</tp:taxon-name-part></tp:taxon-name></italic> comb. rest., ♀, <abbrev xmlns:xlink="http://www.w3.org/1999/xlink" content-type="institution" xlink:title="University of Santo Tomas - Arachnid Reference Collection, Manila" id="ABBRID0EZSAK" xlink:type="simple">UST-ARC</abbrev> 0112 <bold>I</bold>, <bold>J</bold><italic><tp:taxon-name><tp:taxon-name-part taxon-name-part-type="genus" reg="Chilocosmia">Chilocosmia</tp:taxon-name-part><tp:taxon-name-part taxon-name-part-type="species" reg="dichromata">dichromata</tp:taxon-name-part></tp:taxon-name></italic> comb. rest., ♂, <named-content xmlns:xlink="http://www.w3.org/1999/xlink" content-type="dwc:institutional_code" xlink:title="Staatliches Museum für Naturkunde, Stuttgart" xlink:href="http://grbio.org/institution/staatliches-museum-fuer-naturkund-stuttgart" xlink:type="simple">SMNS</named-content> Aran-004182 <bold>B</bold>, <bold>D</bold>, <bold>F</bold>, <bold>H, J</bold> magnified view of the left femur I median prolateral surface.</p></caption><graphic xmlns:xlink="http://www.w3.org/1999/xlink" xlink:href="zookeys-1233-139_article-128056__-g021.jpg" position="float" orientation="portrait" xlink:type="simple" id="oo_1295976.jpg"><uri content-type="original_file" xlink:type="simple">https://binary.pensoft.net/fig/1295976</uri></graphic></fig></tp:treatment-sec><ref-list><ref id="B48"><mixed-citation xmlns:xlink="http://www.w3.org/1999/xlink" xlink:type="simple"><person-group><name name-style="western"><surname>Schmidt</surname><given-names>G</given-names></name><name name-style="western"><surname>von Wirth</surname><given-names>V</given-names></name></person-group> (<year>1992</year>) <article-title>Beschreibung des Weibchens von <italic><tp:taxon-name><tp:taxon-name-part taxon-name-part-type="genus">Chilocosmia</tp:taxon-name-part><tp:taxon-name-part taxon-name-part-type="species">dichromata</tp:taxon-name-part></tp:taxon-name></italic> gen.n. sp.n. und des Männchens von <italic><tp:taxon-name><tp:taxon-name-part taxon-name-part-type="genus">Chilocosmia</tp:taxon-name-part><tp:taxon-name-part taxon-name-part-type="species">arndsti</tp:taxon-name-part></tp:taxon-name></italic> (Schmidt &amp; von Wirth) 1991 (<tp:taxon-name><tp:taxon-name-part taxon-name-part-type="order">Araneida</tp:taxon-name-part></tp:taxon-name>: <tp:taxon-name><tp:taxon-name-part taxon-name-part-type="family">Theraphosidae</tp:taxon-name-part></tp:taxon-name>: <tp:taxon-name><tp:taxon-name-part taxon-name-part-type="subfamily">Selenocosmiinae</tp:taxon-name-part></tp:taxon-name>).</article-title><source>Arachnologischer Anzeiger</source><volume>3</volume>(<issue>11</issue>): <fpage>9</fpage>–<lpage>16</lpage>.</mixed-citation></ref></ref-list></tp:taxon-treatment>
