# Supplementary material for: ﻿Taxonomic revalidation of Selenobrachys Schmidt, 1999 and Chilocosmia Schmidt & von Wirth, 1992 based on morphological and molecular analyses (Araneae, Theraphosidae), with the description of a new species from Romblon Island, Philippines
Source: Zookeys. 2025 Mar 31;1233:139–93. doi: 10.3897/zookeys.1233.128056 (PMC11976310; doi:10.3897/zookeys.1233.128056)
Supplement: XML Treatment for Yamiini [file zookeys.1233.128056-treatment4.xml]

<!DOCTYPE tp:taxon-treatment
  PUBLIC "-//TaxonX//DTD Taxonomic Treatment Publishing DTD v0 20100105//EN" "tax-treatment-NSO.dtd">
<tp:taxon-treatment xmlns:tp="http://www.plazi.org/taxpub"><tp:treatment-meta><kwd-group><label>Taxon classification</label><kwd>
                  <named-content content-type="kingdom">Animalia</named-content>
                </kwd><kwd>
                  <named-content content-type="order">Araneae</named-content>
                </kwd><kwd>
                  <named-content content-type="family">Theraphosidae</named-content>
                </kwd></kwd-group><mixed-citation publication-type="journal"><person-group><name><surname>Acuña</surname><given-names>Darrell C.</given-names></name><name><surname>Dumbrique</surname><given-names>Maria Mikaela U.</given-names></name><name><surname>Ranido</surname><given-names>Maricel C.</given-names></name><name><surname>Ragasa</surname><given-names>Lorenz Rhuel P.</given-names></name><name><surname>Noriega</surname><given-names>Charles Nylxon C.</given-names></name><name><surname>Mayor</surname><given-names>Anna Beatriz R.</given-names></name><name><surname>Florendo Jr</surname><given-names>Gregorio Antonio</given-names></name><name><surname>Fadri</surname><given-names>Mary Jane A.</given-names></name><name><surname>von Wirth</surname><given-names>Volker</given-names></name><name><surname>Santiago-Bautista</surname><given-names>Myla R.</given-names></name><name><surname>Guevarra Jr</surname><given-names>Leonardo A.</given-names></name></person-group><article-title>﻿Taxonomic revalidation of <italic><tp:taxon-name><tp:taxon-name-part taxon-name-part-type="genus" reg="Selenobrachys">Selenobrachys</tp:taxon-name-part></tp:taxon-name></italic> Schmidt, 1999 and <italic><tp:taxon-name><tp:taxon-name-part taxon-name-part-type="genus" reg="Chilocosmia">Chilocosmia</tp:taxon-name-part></tp:taxon-name></italic> Schmidt &amp; von Wirth, 1992 based on morphological and molecular analyses (<tp:taxon-name><tp:taxon-name-part taxon-name-part-type="order">Araneae</tp:taxon-name-part></tp:taxon-name>, <tp:taxon-name><tp:taxon-name-part taxon-name-part-type="family">Theraphosidae</tp:taxon-name-part></tp:taxon-name>), with the description of a new species from Romblon Island, Philippines</article-title><source>Zookeys</source><day>31</day><month>03</month><year>2025</year><volume>1233</volume><fpage>139</fpage><lpage>193</lpage><pub-id pub-id-type="doi">10.3897/zookeys.1233.128056</pub-id></mixed-citation></tp:treatment-meta><tp:nomenclature><label>﻿Tribe</label><tp:taxon-name>
                <object-id xmlns:xlink="http://www.w3.org/1999/xlink" content-type="arpha" xlink:type="simple">6EA77DA3-E742-55E0-9A5C-835F449353D7</object-id>
                <tp:taxon-name-part taxon-name-part-type="tribe">Yamiini</tp:taxon-name-part>
              </tp:taxon-name><tp:taxon-authority>Kishida, 1920</tp:taxon-authority><tp:nomenclature-citation-list><tp:nomenclature-citation><tp:taxon-name>
                    <tp:taxon-name-part taxon-name-part-type="tribe">Phlogiellini</tp:taxon-name-part>
                  </tp:taxon-name><comment><xref ref-type="bibr" rid="B68">West et al., 2012</xref> (synonymised by <xref ref-type="bibr" rid="B37">Nunn et al. 2016</xref>).</comment></tp:nomenclature-citation></tp:nomenclature-citation-list></tp:nomenclature><tp:treatment-sec sec-type="Included genera" id="SECID0EHYAI"><title>Included genera.</title><p><italic><tp:taxon-name><tp:taxon-name-part taxon-name-part-type="genus" reg="Orphnaecus">Orphnaecus</tp:taxon-name-part></tp:taxon-name></italic> Simon, 1892, <italic><tp:taxon-name><tp:taxon-name-part taxon-name-part-type="genus" reg="Phlogiellus">Phlogiellus</tp:taxon-name-part></tp:taxon-name></italic> Pocock, 1897, <italic><tp:taxon-name><tp:taxon-name-part taxon-name-part-type="genus" reg="Selenobrachys">Selenobrachys</tp:taxon-name-part></tp:taxon-name></italic> Schmidt, 1999, stat. rev.</p></tp:treatment-sec><ref-list><ref id="B68"><mixed-citation xmlns:xlink="http://www.w3.org/1999/xlink" xlink:type="simple"><person-group><name name-style="western"><surname>West</surname><given-names>RC</given-names></name><name name-style="western"><surname>Nunn</surname><given-names>SC</given-names></name><name name-style="western"><surname>Hogg</surname><given-names>S</given-names></name></person-group> (<year>2012</year>) <article-title>A new tarantula genus, <italic><tp:taxon-name><tp:taxon-name-part taxon-name-part-type="genus">Psednocnemis</tp:taxon-name-part></tp:taxon-name></italic>, from West Malaysia (<tp:taxon-name><tp:taxon-name-part taxon-name-part-type="order">Araneae</tp:taxon-name-part></tp:taxon-name>: <tp:taxon-name><tp:taxon-name-part taxon-name-part-type="family">Theraphosidae</tp:taxon-name-part></tp:taxon-name>), with cladistic analyses and biogeography of <tp:taxon-name><tp:taxon-name-part taxon-name-part-type="subfamily">Selenocosmiinae</tp:taxon-name-part></tp:taxon-name> Simon, 1889.</article-title><source>Zootaxa</source><volume>3299</volume>: <fpage>1</fpage>–<lpage>43</lpage>. <ext-link xlink:href="10.11646/zootaxa.3299.1.1" ext-link-type="doi" xlink:type="simple">https://doi.org/10.11646/zootaxa.3299.1.1</ext-link></mixed-citation></ref><ref id="B37"><mixed-citation xmlns:xlink="http://www.w3.org/1999/xlink" xlink:type="simple"><person-group><name name-style="western"><surname>Nunn</surname><given-names>SC</given-names></name><name name-style="western"><surname>West</surname><given-names>RC</given-names></name><name name-style="western"><surname>von Wirth</surname><given-names>V</given-names></name></person-group> (<year>2016</year>) <article-title>A revision of the selenocosmiine tarantula genus <italic><tp:taxon-name><tp:taxon-name-part taxon-name-part-type="genus">Phlogiellus</tp:taxon-name-part></tp:taxon-name></italic> Pocock 1897 (<tp:taxon-name><tp:taxon-name-part taxon-name-part-type="order">Araneae</tp:taxon-name-part></tp:taxon-name>: <tp:taxon-name><tp:taxon-name-part taxon-name-part-type="family">Theraphosidae</tp:taxon-name-part></tp:taxon-name>), with description of 4 new species.</article-title><source>International Journal of Zoology</source><volume>2016</volume>(<issue>9895234</issue>): <fpage>1</fpage>–<lpage>54</lpage>. <ext-link xlink:href="10.1155/2016/9895234" ext-link-type="doi" xlink:type="simple">https://doi.org/10.1155/2016/9895234</ext-link></mixed-citation></ref></ref-list></tp:taxon-treatment>
