# Supplementary material for: ﻿Taxonomic revalidation of Selenobrachys Schmidt, 1999 and Chilocosmia Schmidt & von Wirth, 1992 based on morphological and molecular analyses (Araneae, Theraphosidae), with the description of a new species from Romblon Island, Philippines
Source: Zookeys. 2025 Mar 31;1233:139–93. doi: 10.3897/zookeys.1233.128056 (PMC11976310; doi:10.3897/zookeys.1233.128056)
Supplement: XML Treatment for Orphnaecus [file zookeys.1233.128056-treatment5.xml]

<!DOCTYPE tp:taxon-treatment
  PUBLIC "-//TaxonX//DTD Taxonomic Treatment Publishing DTD v0 20100105//EN" "tax-treatment-NSO.dtd">
<tp:taxon-treatment xmlns:tp="http://www.plazi.org/taxpub"><tp:treatment-meta><kwd-group><label>Taxon classification</label><kwd>
                  <named-content content-type="kingdom">Animalia</named-content>
                </kwd><kwd>
                  <named-content content-type="order">Araneae</named-content>
                </kwd><kwd>
                  <named-content content-type="family">Theraphosidae</named-content>
                </kwd></kwd-group><mixed-citation publication-type="journal"><person-group><name><surname>Acuña</surname><given-names>Darrell C.</given-names></name><name><surname>Dumbrique</surname><given-names>Maria Mikaela U.</given-names></name><name><surname>Ranido</surname><given-names>Maricel C.</given-names></name><name><surname>Ragasa</surname><given-names>Lorenz Rhuel P.</given-names></name><name><surname>Noriega</surname><given-names>Charles Nylxon C.</given-names></name><name><surname>Mayor</surname><given-names>Anna Beatriz R.</given-names></name><name><surname>Florendo Jr</surname><given-names>Gregorio Antonio</given-names></name><name><surname>Fadri</surname><given-names>Mary Jane A.</given-names></name><name><surname>von Wirth</surname><given-names>Volker</given-names></name><name><surname>Santiago-Bautista</surname><given-names>Myla R.</given-names></name><name><surname>Guevarra Jr</surname><given-names>Leonardo A.</given-names></name></person-group><article-title>﻿Taxonomic revalidation of <italic><tp:taxon-name><tp:taxon-name-part taxon-name-part-type="genus" reg="Selenobrachys">Selenobrachys</tp:taxon-name-part></tp:taxon-name></italic> Schmidt, 1999 and <italic><tp:taxon-name><tp:taxon-name-part taxon-name-part-type="genus" reg="Chilocosmia">Chilocosmia</tp:taxon-name-part></tp:taxon-name></italic> Schmidt &amp; von Wirth, 1992 based on morphological and molecular analyses (<tp:taxon-name><tp:taxon-name-part taxon-name-part-type="order">Araneae</tp:taxon-name-part></tp:taxon-name>, <tp:taxon-name><tp:taxon-name-part taxon-name-part-type="family">Theraphosidae</tp:taxon-name-part></tp:taxon-name>), with the description of a new species from Romblon Island, Philippines</article-title><source>Zookeys</source><day>31</day><month>03</month><year>2025</year><volume>1233</volume><fpage>139</fpage><lpage>193</lpage><pub-id pub-id-type="doi">10.3897/zookeys.1233.128056</pub-id></mixed-citation></tp:treatment-meta><tp:nomenclature><label>﻿Genus</label><tp:taxon-name>
                <object-id xmlns:xlink="http://www.w3.org/1999/xlink" content-type="arpha" xlink:type="simple">4375CAEA-0762-5452-B547-A8E7F00A5FA0</object-id>
                <tp:taxon-name-part taxon-name-part-type="genus" reg="Orphnaecus">Orphnaecus</tp:taxon-name-part>
              </tp:taxon-name><tp:taxon-authority>Simon, 1892</tp:taxon-authority></tp:nomenclature><tp:treatment-sec sec-type="type species" id="SECID0EC1AI"><title>Type species.</title><p><italic><tp:taxon-name><tp:taxon-name-part taxon-name-part-type="genus" reg="Orphnaecus">Orphnaecus</tp:taxon-name-part><tp:taxon-name-part taxon-name-part-type="species" reg="pellitus">pellitus</tp:taxon-name-part></tp:taxon-name></italic> Simon, 1892, by monotypy.</p></tp:treatment-sec><tp:treatment-sec sec-type="Included species" id="SECID0ET1AI"><title>Included species.</title><p><italic><tp:taxon-name><tp:taxon-name-part taxon-name-part-type="genus" reg="Orphnaecus">O.</tp:taxon-name-part><tp:taxon-name-part taxon-name-part-type="species" reg="adamsoni">adamsoni</tp:taxon-name-part></tp:taxon-name></italic><xref ref-type="bibr" rid="B45">Salamanes et al., 2022</xref>, <italic><tp:taxon-name><tp:taxon-name-part taxon-name-part-type="genus" reg="Orphnaecus">O.</tp:taxon-name-part><tp:taxon-name-part taxon-name-part-type="species" reg="kwebaburdeos">kwebaburdeos</tp:taxon-name-part></tp:taxon-name></italic> (<xref ref-type="bibr" rid="B6">Barrion-Dupo et al., 2015</xref>), <italic><tp:taxon-name><tp:taxon-name-part taxon-name-part-type="genus" reg="Orphnaecus">O.</tp:taxon-name-part><tp:taxon-name-part taxon-name-part-type="species" reg="pellitus">pellitus</tp:taxon-name-part></tp:taxon-name></italic> Simon, 1892.</p></tp:treatment-sec><tp:treatment-sec sec-type="diagnosis" id="SECID0EC3AI"><title>Diagnosis.</title><p><italic><tp:taxon-name><tp:taxon-name-part taxon-name-part-type="genus" reg="Orphnaecus">Orphnaecus</tp:taxon-name-part></tp:taxon-name></italic> differs from all selenocosmiine genera (including <italic><tp:taxon-name><tp:taxon-name-part taxon-name-part-type="genus" reg="Chilocosmia">Chilocosmia</tp:taxon-name-part></tp:taxon-name></italic> stat. rev.), except <italic><tp:taxon-name><tp:taxon-name-part taxon-name-part-type="genus" reg="Phlogiellus">Phlogiellus</tp:taxon-name-part></tp:taxon-name></italic> and <italic><tp:taxon-name><tp:taxon-name-part taxon-name-part-type="genus" reg="Selenobrachys">Selenobrachys</tp:taxon-name-part></tp:taxon-name></italic> stat. rev., by having a long prolateral superior keel (<abbrev xmlns:xlink="http://www.w3.org/1999/xlink" xlink:title="prolateral superior keel" id="ABBRID0EE4AI" xlink:type="simple">PS</abbrev>) (= retrolateral keel (R) in <xref ref-type="bibr" rid="B68">West et al. 2012</xref>) from tip to base with pronounced basal lobe (<abbrev xmlns:xlink="http://www.w3.org/1999/xlink" xlink:title="basal lobe" id="ABBRID0EM4AI" xlink:type="simple">BL</abbrev>) on the embolus of males. <italic><tp:taxon-name><tp:taxon-name-part taxon-name-part-type="genus" reg="Orphnaecus">Orphnaecus</tp:taxon-name-part></tp:taxon-name></italic> differs from <italic><tp:taxon-name><tp:taxon-name-part taxon-name-part-type="genus" reg="Phlogiellus">Phlogiellus</tp:taxon-name-part></tp:taxon-name></italic> and <italic><tp:taxon-name><tp:taxon-name-part taxon-name-part-type="genus" reg="Selenobrachys">Selenobrachys</tp:taxon-name-part></tp:taxon-name></italic> stat. rev., (i) in having a reniform patch, proximally broader, of short bacilliform rods, whereby the bacillae in the lowest row are larger, club-shaped, and rounded at the tip, prolaterally (Fig. <xref ref-type="fig" rid="F20">20A, D, G</xref>). It can also be distinguished from <italic><tp:taxon-name><tp:taxon-name-part taxon-name-part-type="genus" reg="Selenobrachys">Selenobrachys</tp:taxon-name-part></tp:taxon-name></italic> stat. rev. in having long and dense dorsal palpal brush of setae on patella in males (Fig. <xref ref-type="fig" rid="F15">15A</xref>), in having a palpal tibia in males proximally swollen and distally tapering (Fig. <xref ref-type="fig" rid="F15">15A</xref>), and in having long acicular femoral setation on prolateral femur I (Fig. <xref ref-type="fig" rid="F21">21A–D</xref>).</p></tp:treatment-sec><tp:treatment-sec sec-type="remarks" id="SECID0E35AI"><title>Remarks.</title><p><xref ref-type="bibr" rid="B43">Raven (1985)</xref> and <xref ref-type="bibr" rid="B54">Sivayyapram et al. (2020)</xref> distinguished <italic><tp:taxon-name><tp:taxon-name-part taxon-name-part-type="genus" reg="Orphnaecus">Orphnaecus</tp:taxon-name-part></tp:taxon-name></italic> from other selenocosmiine genera in lacking an unpaired third claw at least on leg IV. However, the absence of a third claw cannot stand alone as the only diagnostic and defining characteristic of <italic><tp:taxon-name><tp:taxon-name-part taxon-name-part-type="genus" reg="Orphnaecus">Orphnaecus</tp:taxon-name-part></tp:taxon-name></italic> against its known species that possess a third claw, while their genital and lyrate morphology is the same. In the <italic><tp:taxon-name><tp:taxon-name-part taxon-name-part-type="genus" reg="Orphnaecus">Orphnaecus</tp:taxon-name-part></tp:taxon-name></italic> specimens (including syntypes of <italic><tp:taxon-name><tp:taxon-name-part taxon-name-part-type="genus" reg="Orphnaecus">O.</tp:taxon-name-part><tp:taxon-name-part taxon-name-part-type="species" reg="pellitus">pellitus</tp:taxon-name-part></tp:taxon-name></italic>) mentioned and examined herein, we were able to find adult specimens within one species and one locality with a developed third claw, as well as those with a very reduced 3<sup>rd</sup> claw, and even a few specimens that did not have a third claw at all (Fig. <xref ref-type="fig" rid="F5">5G</xref>). <xref ref-type="bibr" rid="B43">Raven (1985)</xref> may have examined a type specimen from the same type series of <italic><tp:taxon-name><tp:taxon-name-part taxon-name-part-type="genus" reg="Orphnaecus">O.</tp:taxon-name-part><tp:taxon-name-part taxon-name-part-type="species" reg="pellitus">pellitus</tp:taxon-name-part></tp:taxon-name></italic> with no third claw. Most of the syntypes and newly collected specimens of <italic><tp:taxon-name><tp:taxon-name-part taxon-name-part-type="genus" reg="Orphnaecus">O.</tp:taxon-name-part><tp:taxon-name-part taxon-name-part-type="species" reg="pellitus">pellitus</tp:taxon-name-part></tp:taxon-name></italic> possess an unpaired third claw on leg IV (Fig. <xref ref-type="fig" rid="F15">15E</xref>). Congeners, herein directly examined (types and non-types), also possess a third claw on leg IV. <xref ref-type="bibr" rid="B51">Simon (1892)</xref> distinguished <italic><tp:taxon-name><tp:taxon-name-part taxon-name-part-type="genus" reg="Orphnaecus">Orphnaecus</tp:taxon-name-part></tp:taxon-name></italic> in having tiny and more separated eyes caused by troglomorphic adaptation. However, this is only phenotypic plasticity and cannot serve as a defining characteristic of the genus, as it arises solely from prolonged habitation in completely dark cave environments.</p></tp:treatment-sec><tp:treatment-sec sec-type="distribution" id="SECID0EZBBI"><title>Distribution.</title><p>Philippine endemic: Luzon Is. (<xref ref-type="bibr" rid="B51">Simon 1892</xref>), Polillo Is. (<xref ref-type="bibr" rid="B6">Barrion-Dupo et al. 2015</xref>), Catanduanes Is., Masbate Is. (<xref ref-type="bibr" rid="B68">West et al. 2012</xref>), Negros Is. (<xref ref-type="bibr" rid="B33">Lüddecke et al. 2018</xref>), Dinagat Is. (<xref ref-type="bibr" rid="B45">Salamanes et al. 2022</xref>), and Mindanao Is. (Fig. <xref ref-type="fig" rid="F22">22</xref>). Probably widespread from Luzon <abbrev xmlns:xlink="http://www.w3.org/1999/xlink" content-type="institution" xlink:title="Pleistocene Aggregated Island Complex" id="ABBRID0EXCBI" xlink:type="simple">PAIC</abbrev>, West Visayas <abbrev xmlns:xlink="http://www.w3.org/1999/xlink" content-type="institution" xlink:title="Pleistocene Aggregated Island Complex" id="ABBRID0E3CBI" xlink:type="simple">PAIC</abbrev>, to Mindanao <abbrev xmlns:xlink="http://www.w3.org/1999/xlink" content-type="institution" xlink:title="Pleistocene Aggregated Island Complex" id="ABBRID0EBDBI" xlink:type="simple">PAIC</abbrev>.</p></tp:treatment-sec><tp:treatment-sec sec-type="etymology" id="SECID0EGDBI"><title>Etymology.</title><p>
                Orphnaeus, one of the four horses that drew the golden chariot of Hades, the king of the underworld in Greek mythology, attached with the suffix -<italic>cus</italic> (probably to avoid homonymy with a centipede genus, <italic>Orphnaeus</italic> Meinert, 1870). The type species <italic>O. pellitus</italic> is possibly a troglobitic species, exhibiting troglomorphism and spending its whole life inside the cave (<xref ref-type="bibr" rid="B51">Simon 1892</xref>). Gender is masculine.</p></tp:treatment-sec><tp:treatment-sec><!--Section generated to contain objects referenced in tp:taxon-treatment.--><fig id="F20" position="float" orientation="portrait"><object-id xmlns:xlink="http://www.w3.org/1999/xlink" content-type="doi" xlink:type="simple">10.3897/zookeys.1233.128056.figure20</object-id><object-id xmlns:xlink="http://www.w3.org/1999/xlink" content-type="arpha" xlink:type="simple">74D191FB-9544-5DFF-9C61-57C149B5A53C</object-id><label>Figure 20.</label><caption><p>Largest stridulating setae on maxillary lyra <bold>A</bold>–<bold>C</bold> dorsal view <bold>D</bold>–<bold>F</bold> prolateral view <bold>A</bold>, <bold>D</bold><italic><tp:taxon-name><tp:taxon-name-part taxon-name-part-type="genus" reg="Orphnaecus">Orphnaecus</tp:taxon-name-part></tp:taxon-name></italic> sp. <bold>B</bold>, <bold>E</bold><italic><tp:taxon-name><tp:taxon-name-part taxon-name-part-type="genus" reg="Selenobrachys">Selenobrachys</tp:taxon-name-part><tp:taxon-name-part taxon-name-part-type="species" reg="philippinus">philippinus</tp:taxon-name-part></tp:taxon-name></italic> comb. rest <bold>C</bold>, <bold>F</bold><italic><tp:taxon-name><tp:taxon-name-part taxon-name-part-type="genus" reg="Chilocosmia">Chilocosmia</tp:taxon-name-part><tp:taxon-name-part taxon-name-part-type="species" reg="dichromata">dichromata</tp:taxon-name-part></tp:taxon-name></italic> comb. rest <bold>G</bold><italic><tp:taxon-name><tp:taxon-name-part taxon-name-part-type="genus" reg="Orphnaecus">Orphnaecus</tp:taxon-name-part><tp:taxon-name-part taxon-name-part-type="species" reg="pellitus">pellitus</tp:taxon-name-part></tp:taxon-name></italic>, syntype ♀, lyra on prolateral maxillary surface.</p></caption><graphic xmlns:xlink="http://www.w3.org/1999/xlink" xlink:href="zookeys-1233-139_article-128056__-g020.jpg" position="float" orientation="portrait" xlink:type="simple" id="oo_1295975.jpg"><uri content-type="original_file" xlink:type="simple">https://binary.pensoft.net/fig/1295975</uri></graphic></fig><fig id="F15" position="float" orientation="portrait"><object-id xmlns:xlink="http://www.w3.org/1999/xlink" content-type="doi" xlink:type="simple">10.3897/zookeys.1233.128056.figure15</object-id><object-id xmlns:xlink="http://www.w3.org/1999/xlink" content-type="arpha" xlink:type="simple">F66251A5-0C23-55DF-A660-2EB42DAB2AE1</object-id><label>Figure 15.</label><caption><p><bold>B</bold>–<bold>D</bold><italic><tp:taxon-name><tp:taxon-name-part taxon-name-part-type="genus" reg="Selenobrachys">Selenobrachys</tp:taxon-name-part><tp:taxon-name-part taxon-name-part-type="species" reg="ustromsupasius">ustromsupasius</tp:taxon-name-part></tp:taxon-name></italic> sp. nov., holotype ♂, <abbrev xmlns:xlink="http://www.w3.org/1999/xlink" content-type="institution" xlink:title="University of Santo Tomas - Arachnid Reference Collection, Manila" id="ABBRID0EENDI" xlink:type="simple">UST-ARC</abbrev> 0002, pedipalp and tarsus <bold>B</bold> Left palpal patella and tibia, prolateral view <bold>C</bold> dorsal view <bold>D</bold> claws on left tarsus IV, retrolateral view <bold>A</bold>, <bold>E</bold><italic><tp:taxon-name><tp:taxon-name-part taxon-name-part-type="genus" reg="Orphnaecus">Orphnaecus</tp:taxon-name-part><tp:taxon-name-part taxon-name-part-type="species" reg="pellitus">pellitus</tp:taxon-name-part></tp:taxon-name></italic>, syntype ♂, <named-content xmlns:xlink="http://www.w3.org/1999/xlink" content-type="dwc:institutional_code" xlink:title="Muséum National d’Histoire Naturelle, Paris" xlink:href="http://grbio.org/institution/museum-national-dhistoire-naturelle-2" xlink:type="simple">MNHN</named-content> AR4678 <bold>A</bold> left pedipalp, prolateral view <bold>E</bold> claws on left tarsus IV, retrolateral view.</p></caption><graphic xmlns:xlink="http://www.w3.org/1999/xlink" xlink:href="zookeys-1233-139_article-128056__-g015.jpg" position="float" orientation="portrait" xlink:type="simple" id="oo_1295970.jpg"><uri content-type="original_file" xlink:type="simple">https://binary.pensoft.net/fig/1295970</uri></graphic></fig><fig id="F21" position="float" orientation="portrait"><object-id xmlns:xlink="http://www.w3.org/1999/xlink" content-type="doi" xlink:type="simple">10.3897/zookeys.1233.128056.figure21</object-id><object-id xmlns:xlink="http://www.w3.org/1999/xlink" content-type="arpha" xlink:type="simple">EA3F27F5-8476-5685-AB80-BC12AB6C0AFA</object-id><label>Figure 21.</label><caption><p>Femoral Setation (<abbrev xmlns:xlink="http://www.w3.org/1999/xlink" xlink:title="Femoral Setation" id="ABBRID0EOQAK" xlink:type="simple">FS</abbrev>) on left prolateral femur I <bold>A</bold>, <bold>B</bold><italic><tp:taxon-name><tp:taxon-name-part taxon-name-part-type="genus" reg="Orphnaecus">Orphnaecus</tp:taxon-name-part><tp:taxon-name-part taxon-name-part-type="species" reg="kwebaburdeos">kwebaburdeos</tp:taxon-name-part></tp:taxon-name></italic>, ♀, <abbrev xmlns:xlink="http://www.w3.org/1999/xlink" content-type="institution" xlink:title="University of Santo Tomas - Arachnid Reference Collection, Manila" id="ABBRID0EBRAK" xlink:type="simple">UST-ARC</abbrev> 0064 <bold>C</bold>, <bold>D</bold><italic><tp:taxon-name><tp:taxon-name-part taxon-name-part-type="genus" reg="Orphnaecus">Orphnaecus</tp:taxon-name-part></tp:taxon-name></italic> sp.’ L3’, ♀, <abbrev xmlns:xlink="http://www.w3.org/1999/xlink" content-type="institution" xlink:title="University of Santo Tomas - Arachnid Reference Collection, Manila" id="ABBRID0ERRAK" xlink:type="simple">UST-ARC</abbrev> 0134 <bold>E</bold>, <bold>F</bold><italic><tp:taxon-name><tp:taxon-name-part taxon-name-part-type="genus" reg="Selenobrachys">Selenobrachys</tp:taxon-name-part><tp:taxon-name-part taxon-name-part-type="species" reg="ustromsupasius">ustromsupasius</tp:taxon-name-part></tp:taxon-name></italic> sp. nov., paratype ♀, <abbrev xmlns:xlink="http://www.w3.org/1999/xlink" content-type="institution" xlink:title="University of Santo Tomas - Arachnid Reference Collection, Manila" id="ABBRID0EFSAK" xlink:type="simple">UST-ARC</abbrev> 0005 <bold>G</bold>, <bold>H</bold><italic><tp:taxon-name><tp:taxon-name-part taxon-name-part-type="genus" reg="Selenobrachys">Selenobrachys</tp:taxon-name-part><tp:taxon-name-part taxon-name-part-type="species" reg="philippinus">philippinus</tp:taxon-name-part></tp:taxon-name></italic> comb. rest., ♀, <abbrev xmlns:xlink="http://www.w3.org/1999/xlink" content-type="institution" xlink:title="University of Santo Tomas - Arachnid Reference Collection, Manila" id="ABBRID0EZSAK" xlink:type="simple">UST-ARC</abbrev> 0112 <bold>I</bold>, <bold>J</bold><italic><tp:taxon-name><tp:taxon-name-part taxon-name-part-type="genus" reg="Chilocosmia">Chilocosmia</tp:taxon-name-part><tp:taxon-name-part taxon-name-part-type="species" reg="dichromata">dichromata</tp:taxon-name-part></tp:taxon-name></italic> comb. rest., ♂, <named-content xmlns:xlink="http://www.w3.org/1999/xlink" content-type="dwc:institutional_code" xlink:title="Staatliches Museum für Naturkunde, Stuttgart" xlink:href="http://grbio.org/institution/staatliches-museum-fuer-naturkund-stuttgart" xlink:type="simple">SMNS</named-content> Aran-004182 <bold>B</bold>, <bold>D</bold>, <bold>F</bold>, <bold>H, J</bold> magnified view of the left femur I median prolateral surface.</p></caption><graphic xmlns:xlink="http://www.w3.org/1999/xlink" xlink:href="zookeys-1233-139_article-128056__-g021.jpg" position="float" orientation="portrait" xlink:type="simple" id="oo_1295976.jpg"><uri content-type="original_file" xlink:type="simple">https://binary.pensoft.net/fig/1295976</uri></graphic></fig><fig id="F5" position="float" orientation="portrait"><object-id xmlns:xlink="http://www.w3.org/1999/xlink" content-type="doi" xlink:type="simple">10.3897/zookeys.1233.128056.figure5</object-id><object-id xmlns:xlink="http://www.w3.org/1999/xlink" content-type="arpha" xlink:type="simple">75114DA5-A2E1-51D2-80D9-559851A68DA0</object-id><label>Figure 5.</label><caption><p><italic><tp:taxon-name><tp:taxon-name-part taxon-name-part-type="genus" reg="Chilocosmia">Chilocosmia</tp:taxon-name-part><tp:taxon-name-part taxon-name-part-type="species" reg="dichromata">dichromata</tp:taxon-name-part></tp:taxon-name></italic> comb. rest. ♂, <named-content xmlns:xlink="http://www.w3.org/1999/xlink" content-type="dwc:institutional_code" xlink:title="Staatliches Museum für Naturkunde, Stuttgart" xlink:href="http://grbio.org/institution/staatliches-museum-fuer-naturkund-stuttgart" xlink:type="simple">SMNS</named-content> Aran-004182 <bold>A</bold> left palpal organ, prolateral view <bold>B</bold> retrolateral view <bold>C</bold> ventral view <bold>D</bold> apical view <bold>E</bold> tip of embolus, prolateral view <bold>F</bold>, <bold>G</bold> claws on left tarsus IV of two ♂♂ of <italic><tp:taxon-name><tp:taxon-name-part taxon-name-part-type="genus" reg="Chilocosmia">C.</tp:taxon-name-part><tp:taxon-name-part taxon-name-part-type="species" reg="dichromata">dichromata</tp:taxon-name-part></tp:taxon-name></italic><bold>F</bold><named-content xmlns:xlink="http://www.w3.org/1999/xlink" content-type="dwc:institutional_code" xlink:title="Staatliches Museum für Naturkunde, Stuttgart" xlink:href="http://grbio.org/institution/staatliches-museum-fuer-naturkund-stuttgart" xlink:type="simple">SMNS</named-content> Aran-004182 <bold>G</bold><named-content xmlns:xlink="http://www.w3.org/1999/xlink" content-type="dwc:institutional_code" xlink:title="Staatliches Museum für Naturkunde, Stuttgart" xlink:href="http://grbio.org/institution/staatliches-museum-fuer-naturkund-stuttgart" xlink:type="simple">SMNS</named-content> Aran-004183, retrolateral view. Abbreviations: <abbrev xmlns:xlink="http://www.w3.org/1999/xlink" xlink:title="prolateral superior keel" id="ABBRID0EFNAI" xlink:type="simple">PS</abbrev>- prolateral superior keel, <abbrev xmlns:xlink="http://www.w3.org/1999/xlink" xlink:title="prolateral inferior keel" id="ABBRID0EJNAI" xlink:type="simple">PI</abbrev>- prolateral inferior keel, A- apical keel, <abbrev xmlns:xlink="http://www.w3.org/1999/xlink" xlink:title="embolic opening" id="ABBRID0ENNAI" xlink:type="simple">Op</abbrev>- embolic opening.</p></caption><graphic xmlns:xlink="http://www.w3.org/1999/xlink" xlink:href="zookeys-1233-139_article-128056__-g005.jpg" position="float" orientation="portrait" xlink:type="simple" id="oo_1295960.jpg"><uri content-type="original_file" xlink:type="simple">https://binary.pensoft.net/fig/1295960</uri></graphic></fig><fig id="F22" position="float" orientation="portrait"><object-id xmlns:xlink="http://www.w3.org/1999/xlink" content-type="doi" xlink:type="simple">10.3897/zookeys.1233.128056.figure22</object-id><object-id xmlns:xlink="http://www.w3.org/1999/xlink" content-type="arpha" xlink:type="simple">2CD92905-CE9E-57A9-B30A-BE399B71E226</object-id><label>Figure 22.</label><caption><p>The seven major Philippine biogeographic regions based on the <abbrev xmlns:xlink="http://www.w3.org/1999/xlink" content-type="institution" xlink:title="Pleistocene Aggregated Island Complex" id="ABBRID0EKUAK" xlink:type="simple">PAIC</abbrev> (Pleistocene Aggregate Island Complex) paradigm and the distribution map of valid species and published records of <italic><tp:taxon-name><tp:taxon-name-part taxon-name-part-type="genus" reg="Orphnaecus">Orphnaecus</tp:taxon-name-part></tp:taxon-name></italic> (blue circles) and <italic><tp:taxon-name><tp:taxon-name-part taxon-name-part-type="genus" reg="Selenobrachys">Selenobrachys</tp:taxon-name-part></tp:taxon-name></italic> (orange triangle). Inset: type localities of <italic><tp:taxon-name><tp:taxon-name-part taxon-name-part-type="genus" reg="Selenobrachys">Selenobrachys</tp:taxon-name-part><tp:taxon-name-part taxon-name-part-type="species" reg="ustromsupasius">ustromsupasius</tp:taxon-name-part></tp:taxon-name></italic> sp. nov.</p></caption><graphic xmlns:xlink="http://www.w3.org/1999/xlink" xlink:href="zookeys-1233-139_article-128056__-g022.jpg" position="float" orientation="portrait" xlink:type="simple" id="oo_1295977.jpg"><uri content-type="original_file" xlink:type="simple">https://binary.pensoft.net/fig/1295977</uri></graphic></fig></tp:treatment-sec><ref-list><ref id="B45"><mixed-citation xmlns:xlink="http://www.w3.org/1999/xlink" xlink:type="simple"><person-group><name name-style="western"><surname>Salamanes</surname><given-names>JJDP</given-names></name><name name-style="western"><surname>Santos</surname><given-names>JMJ</given-names></name><name name-style="western"><surname>Austria</surname><given-names>ES</given-names></name><name name-style="western"><surname>Villancio</surname><given-names>GGS</given-names></name></person-group> (<year>2022</year>) <article-title>Short Communication: A new species of tarantula of the genus <italic><tp:taxon-name><tp:taxon-name-part taxon-name-part-type="genus">Orphnaecus</tp:taxon-name-part></tp:taxon-name></italic> Simon, 1892 (<tp:taxon-name><tp:taxon-name-part taxon-name-part-type="order">Araneae</tp:taxon-name-part></tp:taxon-name>: <tp:taxon-name><tp:taxon-name-part taxon-name-part-type="family">Theraphosidae</tp:taxon-name-part></tp:taxon-name>) from the Province of Dinagat Islands, Philippines.</article-title><source>Biodiversitas</source><volume>23</volume>: <fpage>4283</fpage>–<lpage>4288</lpage>. <ext-link xlink:href="10.13057/biodiv/d230852" ext-link-type="doi" xlink:type="simple">https://doi.org/10.13057/biodiv/d230852</ext-link></mixed-citation></ref><ref id="B6"><mixed-citation xmlns:xlink="http://www.w3.org/1999/xlink" xlink:type="simple"><person-group><name name-style="western"><surname>Barrion-Dupo</surname><given-names>ALA</given-names></name><name name-style="western"><surname>Barrion</surname><given-names>AT</given-names></name><name name-style="western"><surname>Rasalan</surname><given-names>JB</given-names></name></person-group> (<year>2015</year>) <article-title>A new cave-dwelling mygalomorph spider of the genus <italic><tp:taxon-name><tp:taxon-name-part taxon-name-part-type="genus">Phlogiellus</tp:taxon-name-part></tp:taxon-name></italic> Pocock, 1897 (<tp:taxon-name><tp:taxon-name-part taxon-name-part-type="order">Araneae</tp:taxon-name-part></tp:taxon-name>: <tp:taxon-name><tp:taxon-name-part taxon-name-part-type="family">Theraphosidae</tp:taxon-name-part></tp:taxon-name>: <tp:taxon-name><tp:taxon-name-part taxon-name-part-type="subfamily">Selenocosmiinae</tp:taxon-name-part></tp:taxon-name>) from Burdeos, Polillo Island, Quezon province, Philippines.</article-title><source>Philippine Journal of Systematic Biology</source><volume>8</volume>(<issue>2014</issue>): <fpage>1</fpage>–<lpage>15</lpage>.</mixed-citation></ref><ref id="B68"><mixed-citation xmlns:xlink="http://www.w3.org/1999/xlink" xlink:type="simple"><person-group><name name-style="western"><surname>West</surname><given-names>RC</given-names></name><name name-style="western"><surname>Nunn</surname><given-names>SC</given-names></name><name name-style="western"><surname>Hogg</surname><given-names>S</given-names></name></person-group> (<year>2012</year>) <article-title>A new tarantula genus, <italic><tp:taxon-name><tp:taxon-name-part taxon-name-part-type="genus">Psednocnemis</tp:taxon-name-part></tp:taxon-name></italic>, from West Malaysia (<tp:taxon-name><tp:taxon-name-part taxon-name-part-type="order">Araneae</tp:taxon-name-part></tp:taxon-name>: <tp:taxon-name><tp:taxon-name-part taxon-name-part-type="family">Theraphosidae</tp:taxon-name-part></tp:taxon-name>), with cladistic analyses and biogeography of <tp:taxon-name><tp:taxon-name-part taxon-name-part-type="subfamily">Selenocosmiinae</tp:taxon-name-part></tp:taxon-name> Simon, 1889.</article-title><source>Zootaxa</source><volume>3299</volume>: <fpage>1</fpage>–<lpage>43</lpage>. <ext-link xlink:href="10.11646/zootaxa.3299.1.1" ext-link-type="doi" xlink:type="simple">https://doi.org/10.11646/zootaxa.3299.1.1</ext-link></mixed-citation></ref><ref id="B43"><mixed-citation xmlns:xlink="http://www.w3.org/1999/xlink" xlink:type="simple"><person-group><name name-style="western"><surname>Raven</surname><given-names>RJ</given-names></name></person-group> (<year>1985</year>) <article-title>The spider infraorder <tp:taxon-name><tp:taxon-name-part taxon-name-part-type="suborder">Mygalomorphae</tp:taxon-name-part></tp:taxon-name> (<tp:taxon-name><tp:taxon-name-part taxon-name-part-type="order">Araneae</tp:taxon-name-part></tp:taxon-name>): cladistics and systematics.</article-title><source>Bulletin of the American Museum of Natural History</source><volume>182</volume>: <fpage>1</fpage>–<lpage>180</lpage>.</mixed-citation></ref><ref id="B54"><mixed-citation xmlns:xlink="http://www.w3.org/1999/xlink" xlink:type="simple"><person-group><name name-style="western"><surname>Sivayyapram</surname><given-names>V</given-names></name><name name-style="western"><surname>Kunsete</surname><given-names>C</given-names></name><name name-style="western"><surname>Songsangchote</surname><given-names>C</given-names></name><name name-style="western"><surname>Thanoosing</surname><given-names>C</given-names></name><name name-style="western"><surname>Traiyasut</surname><given-names>P</given-names></name><name name-style="western"><surname>Warrit</surname><given-names>N</given-names></name></person-group> (<year>2020</year>) Two new species of the Southeast Asian dwarf tarantula genus <italic><tp:taxon-name><tp:taxon-name-part taxon-name-part-type="genus">Phlogiellus</tp:taxon-name-part></tp:taxon-name></italic> Pocock, 1887 (<tp:taxon-name><tp:taxon-name-part taxon-name-part-type="family">Theraphosidae</tp:taxon-name-part></tp:taxon-name>, <tp:taxon-name><tp:taxon-name-part taxon-name-part-type="subfamily">Selenocosmiinae</tp:taxon-name-part></tp:taxon-name>) and a discussion on the taxonomic problem of the genus. Zootaxa 4859(4): 487–506, 4869(4): 599–600. <ext-link xlink:href="10.11646/zootaxa.4869.4.7" ext-link-type="doi" xlink:type="simple">https://doi.org/10.11646/zootaxa.4869.4.7</ext-link></mixed-citation></ref><ref id="B51"><mixed-citation xmlns:xlink="http://www.w3.org/1999/xlink" xlink:type="simple"><person-group><name name-style="western"><surname>Simon</surname><given-names>E</given-names></name></person-group> (<year>1892</year>) <article-title>Arachnides.</article-title> In: <person-group><name name-style="western"><surname>Raffrey</surname><given-names>A</given-names></name><name name-style="western"><surname>Bolivar</surname><given-names>I</given-names></name><name name-style="western"><surname>Simon</surname><given-names>E</given-names></name></person-group> (<role>Eds</role>) <issue-title>Etudes cavernicoles de l’île Luzon: Voyage de M. E. Simon aux l’îles Phillipines (mars et avril 1890). 4e Mémoire.</issue-title><source>Annales de la Société Entomologique de France, Paris</source><volume>61</volume>: <fpage>35</fpage>–<lpage>52</lpage>. <ext-link xlink:href="10.1080/21686351.1892.12279283" ext-link-type="doi" xlink:type="simple">https://doi.org/10.1080/21686351.1892.12279283</ext-link></mixed-citation></ref><ref id="B33"><mixed-citation xmlns:xlink="http://www.w3.org/1999/xlink" xlink:type="simple"><person-group><name name-style="western"><surname>Lüddecke</surname><given-names>T</given-names></name><name name-style="western"><surname>Krehenwinkel</surname><given-names>H</given-names></name><name name-style="western"><surname>Canning</surname><given-names>G</given-names></name><name name-style="western"><surname>Glaw</surname><given-names>F</given-names></name><name name-style="western"><surname>Longhorn</surname><given-names>SJ</given-names></name><name name-style="western"><surname>Tänzler</surname><given-names>R</given-names></name><name name-style="western"><surname>Wendt</surname><given-names>I</given-names></name><name name-style="western"><surname>Vences</surname><given-names>M</given-names></name></person-group> (<year>2018</year>) <article-title>Discovering the silk road: Nuclear and mitochondrial sequence data resolve the phylogenetic relationships among theraphosid spider subfamilies.</article-title><source>Molecular Phylogenetics and Evolution</source><volume>119</volume>: <fpage>63</fpage>–<lpage>70</lpage>. <ext-link xlink:href="10.1016/j.ympev.2017.10.015" ext-link-type="doi" xlink:type="simple">https://doi.org/10.1016/j.ympev.2017.10.015</ext-link></mixed-citation></ref></ref-list></tp:taxon-treatment>
