# Supplementary material for: ﻿Taxonomic revalidation of Selenobrachys Schmidt, 1999 and Chilocosmia Schmidt & von Wirth, 1992 based on morphological and molecular analyses (Araneae, Theraphosidae), with the description of a new species from Romblon Island, Philippines
Source: Zookeys. 2025 Mar 31;1233:139–93. doi: 10.3897/zookeys.1233.128056 (PMC11976310; doi:10.3897/zookeys.1233.128056)
Supplement: XML Treatment for Selenobrachys [file zookeys.1233.128056-treatment6.xml]

<!DOCTYPE tp:taxon-treatment
  PUBLIC "-//TaxonX//DTD Taxonomic Treatment Publishing DTD v0 20100105//EN" "tax-treatment-NSO.dtd">
<tp:taxon-treatment xmlns:tp="http://www.plazi.org/taxpub"><tp:treatment-meta><kwd-group><label>Taxon classification</label><kwd>
                  <named-content content-type="kingdom">Animalia</named-content>
                </kwd><kwd>
                  <named-content content-type="order">Araneae</named-content>
                </kwd><kwd>
                  <named-content content-type="family">Theraphosidae</named-content>
                </kwd></kwd-group><mixed-citation publication-type="journal"><person-group><name><surname>Acuña</surname><given-names>Darrell C.</given-names></name><name><surname>Dumbrique</surname><given-names>Maria Mikaela U.</given-names></name><name><surname>Ranido</surname><given-names>Maricel C.</given-names></name><name><surname>Ragasa</surname><given-names>Lorenz Rhuel P.</given-names></name><name><surname>Noriega</surname><given-names>Charles Nylxon C.</given-names></name><name><surname>Mayor</surname><given-names>Anna Beatriz R.</given-names></name><name><surname>Florendo Jr</surname><given-names>Gregorio Antonio</given-names></name><name><surname>Fadri</surname><given-names>Mary Jane A.</given-names></name><name><surname>von Wirth</surname><given-names>Volker</given-names></name><name><surname>Santiago-Bautista</surname><given-names>Myla R.</given-names></name><name><surname>Guevarra Jr</surname><given-names>Leonardo A.</given-names></name></person-group><article-title>﻿Taxonomic revalidation of <italic><tp:taxon-name><tp:taxon-name-part taxon-name-part-type="genus" reg="Selenobrachys">Selenobrachys</tp:taxon-name-part></tp:taxon-name></italic> Schmidt, 1999 and <italic><tp:taxon-name><tp:taxon-name-part taxon-name-part-type="genus" reg="Chilocosmia">Chilocosmia</tp:taxon-name-part></tp:taxon-name></italic> Schmidt &amp; von Wirth, 1992 based on morphological and molecular analyses (<tp:taxon-name><tp:taxon-name-part taxon-name-part-type="order">Araneae</tp:taxon-name-part></tp:taxon-name>, <tp:taxon-name><tp:taxon-name-part taxon-name-part-type="family">Theraphosidae</tp:taxon-name-part></tp:taxon-name>), with the description of a new species from Romblon Island, Philippines</article-title><source>Zookeys</source><day>31</day><month>03</month><year>2025</year><volume>1233</volume><fpage>139</fpage><lpage>193</lpage><pub-id pub-id-type="doi">10.3897/zookeys.1233.128056</pub-id></mixed-citation></tp:treatment-meta><tp:nomenclature><label>﻿Genus</label><tp:taxon-name>
                <object-id xmlns:xlink="http://www.w3.org/1999/xlink" content-type="arpha" xlink:type="simple">410F2332-9685-5190-92E7-CBDAB2140A79</object-id>
                <tp:taxon-name-part taxon-name-part-type="genus" reg="Selenobrachys">Selenobrachys</tp:taxon-name-part>
              </tp:taxon-name><tp:taxon-authority>Schmidt, 1999</tp:taxon-authority><tp:taxon-status xmlns:xlink="http://www.w3.org/1999/xlink" xlink:type="simple">stat. rev.</tp:taxon-status></tp:nomenclature><tp:treatment-sec sec-type="type species" id="SECID0ELFBI"><title>Type species.</title><p><italic><tp:taxon-name><tp:taxon-name-part taxon-name-part-type="genus" reg="Selenobrachys">Selenobrachys</tp:taxon-name-part><tp:taxon-name-part taxon-name-part-type="species" reg="philippinus">philippinus</tp:taxon-name-part></tp:taxon-name></italic> Schmidt, 1999, comb. rest., by original designation and monotypy.</p></tp:treatment-sec><tp:treatment-sec sec-type="Included species" id="SECID0E3FBI"><title>Included species.</title><p>(2 species) <italic><tp:taxon-name><tp:taxon-name-part taxon-name-part-type="genus" reg="Selenobrachys">S.</tp:taxon-name-part><tp:taxon-name-part taxon-name-part-type="species" reg="philippinus">philippinus</tp:taxon-name-part></tp:taxon-name></italic> Schmidt, 1999, comb. rest., <italic><tp:taxon-name><tp:taxon-name-part taxon-name-part-type="genus" reg="Selenobrachys">S.</tp:taxon-name-part><tp:taxon-name-part taxon-name-part-type="species" reg="ustromsupasius">ustromsupasius</tp:taxon-name-part></tp:taxon-name></italic> sp. nov.</p></tp:treatment-sec><tp:treatment-sec sec-type="diagnosis" id="SECID0EYGBI"><title>Diagnosis.</title><p><italic><tp:taxon-name><tp:taxon-name-part taxon-name-part-type="genus" reg="Selenobrachys">Selenobrachys</tp:taxon-name-part></tp:taxon-name></italic> stat. rev. differs from all other selenocosmiine genera (including <italic><tp:taxon-name><tp:taxon-name-part taxon-name-part-type="genus" reg="Chilocosmia">Chilocosmia</tp:taxon-name-part></tp:taxon-name></italic> stat. rev.), except sister genera <italic><tp:taxon-name><tp:taxon-name-part taxon-name-part-type="genus" reg="Orphnaecus">Orphnaecus</tp:taxon-name-part></tp:taxon-name></italic> and <italic><tp:taxon-name><tp:taxon-name-part taxon-name-part-type="genus" reg="Phlogiellus">Phlogiellus</tp:taxon-name-part></tp:taxon-name></italic>, in having a long prolateral superior keel (<abbrev xmlns:xlink="http://www.w3.org/1999/xlink" xlink:title="prolateral superior keel" id="ABBRID0E1HBI" xlink:type="simple">PS</abbrev>) (= retrolateral keel in <xref ref-type="bibr" rid="B68">West et al. 2012</xref>) from base to tip with a pronounced basal lobe (<abbrev xmlns:xlink="http://www.w3.org/1999/xlink" xlink:title="basal lobe" id="ABBRID0ECIBI" xlink:type="simple">BL</abbrev>) on the embolus of males (Figs <xref ref-type="fig" rid="F10">10A–F</xref>, <xref ref-type="fig" rid="F14">14A–E</xref>). <italic><tp:taxon-name><tp:taxon-name-part taxon-name-part-type="genus" reg="Selenobrachys">Selenobrachys</tp:taxon-name-part></tp:taxon-name></italic> stat. rev. differs from <italic><tp:taxon-name><tp:taxon-name-part taxon-name-part-type="genus" reg="Orphnaecus">Orphnaecus</tp:taxon-name-part></tp:taxon-name></italic>, and <italic><tp:taxon-name><tp:taxon-name-part taxon-name-part-type="genus" reg="Phlogiellus">Phlogiellus</tp:taxon-name-part></tp:taxon-name></italic> (i) in having an ovoid proximally truncated and distally mildly tapering lyrate patch on the prolateral maxilla, with rows of strong paddle-shaped bacillae possessing thick and strong shafts (Figs <xref ref-type="fig" rid="F7">7F, G</xref>, <xref ref-type="fig" rid="F1">1E, F</xref>, <xref ref-type="fig" rid="F17">17E, F</xref>, <xref ref-type="fig" rid="F20">20E</xref>) (reniform lyrate morphology for <italic><tp:taxon-name><tp:taxon-name-part taxon-name-part-type="genus" reg="Orphnaecus">Orphnaecus</tp:taxon-name-part></tp:taxon-name></italic>; see above and Fig. <xref ref-type="fig" rid="F20">20G</xref>; rudimentary patch of needleform rods, if present, for <italic><tp:taxon-name><tp:taxon-name-part taxon-name-part-type="genus" reg="Phlogiellus">Phlogiellus</tp:taxon-name-part></tp:taxon-name></italic>; see <xref ref-type="bibr" rid="B37">Nunn et al. 2016</xref>) and where the largest ones in the lowest row have a more pointed tip in prolateral view (Fig. <xref ref-type="fig" rid="F20">20E</xref>); (ii) in having greater number of cheliceral strikers (&lt; 150; excluding tertiary rows) (Figs <xref ref-type="fig" rid="F8">8C</xref>, <xref ref-type="fig" rid="F13">13C, D</xref>, <xref ref-type="fig" rid="F17">17C, D</xref>); (iii) in having a long and cylindrical palpal tibia in males (Figs <xref ref-type="fig" rid="F9">9A–D</xref>, <xref ref-type="fig" rid="F15">15B, C</xref>) (proximally swollen and distally tapering in <italic><tp:taxon-name><tp:taxon-name-part taxon-name-part-type="genus" reg="Phlogiellus">Phlogiellus</tp:taxon-name-part></tp:taxon-name></italic> and <italic><tp:taxon-name><tp:taxon-name-part taxon-name-part-type="genus" reg="Orphnaecus">Orphnaecus</tp:taxon-name-part></tp:taxon-name></italic>; see Fig. <xref ref-type="fig" rid="F15">15A</xref> and <xref ref-type="bibr" rid="B37">Nunn et al. 2016</xref>); and (iv) in having a broad and short, not reduced ends, almost symmetrical, tombstone-shaped spermathecal lobe in females (Fig. <xref ref-type="fig" rid="F18">18A, B</xref>). It further differs from <italic><tp:taxon-name><tp:taxon-name-part taxon-name-part-type="genus" reg="Orphnaecus">Orphnaecus</tp:taxon-name-part></tp:taxon-name></italic> in lacking long and dense dorsal scopulate palpal brush in adult males (Figs <xref ref-type="fig" rid="F9">9D</xref>, <xref ref-type="fig" rid="F15">15B, C</xref>) and in having short sword-like femoral setation on prolateral femur I (Fig. <xref ref-type="fig" rid="F21">21E–H</xref>). It also differs from <italic><tp:taxon-name><tp:taxon-name-part taxon-name-part-type="genus" reg="Phlogiellus">Phlogiellus</tp:taxon-name-part></tp:taxon-name></italic> in having a greater number of labial cuspules (~ 331–760) and a wider fovea than the ocular tubercle (<xref ref-type="bibr" rid="B37">Nunn et al. 2016</xref>; <xref ref-type="bibr" rid="B54">Sivayyapram et al. 2020</xref>).</p><fig id="F7" position="float" orientation="portrait"><object-id xmlns:xlink="http://www.w3.org/1999/xlink" content-type="doi" xlink:type="simple">10.3897/zookeys.1233.128056.figure7</object-id><object-id xmlns:xlink="http://www.w3.org/1999/xlink" content-type="arpha" xlink:type="simple">58BFCB65-F7F1-5304-892F-8EE25268B197</object-id><label>Figure 7.</label><caption><p><italic><tp:taxon-name><tp:taxon-name-part taxon-name-part-type="genus" reg="Selenobrachys">Selenobrachys</tp:taxon-name-part><tp:taxon-name-part taxon-name-part-type="species" reg="philippinus">philippinus</tp:taxon-name-part></tp:taxon-name></italic> comb. rest. ♂, <abbrev xmlns:xlink="http://www.w3.org/1999/xlink" content-type="institution" xlink:title="Philippine Arachnological Society, Inc. Reference Collection, Manila" id="ABBRID0EQNBI" xlink:type="simple">PASI</abbrev> ara0006 <bold>A</bold> dorsal habitus <bold>B</bold> prosoma dorsal view <bold>C</bold> ventral view <bold>D</bold> ocular tubercle, dorsal view <bold>E</bold> posterior sternal sigilla <bold>F</bold> left maxilla, prolateral view <bold>G</bold> lyra on left prolateral maxilla.</p></caption><graphic xmlns:xlink="http://www.w3.org/1999/xlink" xlink:href="zookeys-1233-139_article-128056__-g007.jpg" position="float" orientation="portrait" xlink:type="simple" id="oo_1295962.jpg"><uri content-type="original_file" xlink:type="simple">https://binary.pensoft.net/fig/1295962</uri></graphic></fig></tp:treatment-sec><tp:treatment-sec sec-type="distribution" id="SECID0EIOBI"><title>Distribution.</title><p>Philippine endemic: Negros Is. (<xref ref-type="bibr" rid="B46">Schmidt 1999</xref>; <xref ref-type="bibr" rid="B68">West et al. 2012</xref>) and Romblon Is. (this study; Fig. <xref ref-type="fig" rid="F22">22</xref>). Probably restricted to West Visayas <abbrev xmlns:xlink="http://www.w3.org/1999/xlink" content-type="institution" xlink:title="Pleistocene Aggregated Island Complex" id="ABBRID0E1OBI" xlink:type="simple">PAIC</abbrev> and Romblon <abbrev xmlns:xlink="http://www.w3.org/1999/xlink" content-type="institution" xlink:title="Pleistocene Aggregated Island Complex" id="ABBRID0E6OBI" xlink:type="simple">PAIC</abbrev>.</p></tp:treatment-sec><tp:treatment-sec sec-type="etymology" id="SECID0EEPBI"><title>Etymology.</title><p>A combination of two generic names, <italic>Selenocosmia</italic> and <italic>Chilobrachys</italic> (<italic>Seleno- + -brachys</italic>) (<xref ref-type="bibr" rid="B46">Schmidt 1999</xref>). Gender is masculine.</p></tp:treatment-sec><tp:treatment-sec><!--Section generated to contain objects referenced in tp:taxon-treatment.--><fig id="F10" position="float" orientation="portrait"><object-id xmlns:xlink="http://www.w3.org/1999/xlink" content-type="doi" xlink:type="simple">10.3897/zookeys.1233.128056.figure10</object-id><object-id xmlns:xlink="http://www.w3.org/1999/xlink" content-type="arpha" xlink:type="simple">B1FEA3C9-3209-5E62-9D92-9E2FCEEE2624</object-id><label>Figure 10.</label><caption><p><italic><tp:taxon-name><tp:taxon-name-part taxon-name-part-type="genus" reg="Selenobrachys">Selenobrachys</tp:taxon-name-part><tp:taxon-name-part taxon-name-part-type="species" reg="philippinus">philippinus</tp:taxon-name-part></tp:taxon-name></italic> comb. rest. ♂, <abbrev xmlns:xlink="http://www.w3.org/1999/xlink" content-type="institution" xlink:title="Philippine Arachnological Society, Inc. Reference Collection, Manila" id="ABBRID0EYHCI" xlink:type="simple">PASI</abbrev> ara0006, left palpal organ <bold>A</bold> prolateral view <bold>B</bold> retrolateral view <bold>C</bold> ventral view <bold>D</bold> apical view <bold>E</bold> tip of embolus, dorsal view <bold>F</bold> prolateral view. Abbreviations: <abbrev xmlns:xlink="http://www.w3.org/1999/xlink" xlink:title="prolateral superior keel" id="ABBRID0EJICI" xlink:type="simple">PS</abbrev>- prolateral superior keel, <abbrev xmlns:xlink="http://www.w3.org/1999/xlink" xlink:title="prolateral inferior keel" id="ABBRID0ENICI" xlink:type="simple">PI</abbrev>- prolateral inferior keel, A- apical keel, <abbrev xmlns:xlink="http://www.w3.org/1999/xlink" xlink:title="basal lobe" id="ABBRID0ERICI" xlink:type="simple">BL</abbrev>- basal lobe, <abbrev xmlns:xlink="http://www.w3.org/1999/xlink" xlink:title="embolic opening" id="ABBRID0EVICI" xlink:type="simple">Op</abbrev>- embolic opening, <abbrev xmlns:xlink="http://www.w3.org/1999/xlink" xlink:title="subtegular ridge" id="ABBRID0EZICI" xlink:type="simple">StR</abbrev>- subtegular ridge.</p></caption><graphic xmlns:xlink="http://www.w3.org/1999/xlink" xlink:href="zookeys-1233-139_article-128056__-g010.jpg" position="float" orientation="portrait" xlink:type="simple" id="oo_1295965.jpg"><uri content-type="original_file" xlink:type="simple">https://binary.pensoft.net/fig/1295965</uri></graphic></fig><fig id="F14" position="float" orientation="portrait"><object-id xmlns:xlink="http://www.w3.org/1999/xlink" content-type="doi" xlink:type="simple">10.3897/zookeys.1233.128056.figure14</object-id><object-id xmlns:xlink="http://www.w3.org/1999/xlink" content-type="arpha" xlink:type="simple">61A05A7A-9A84-5D74-AE9F-151DC5113E31</object-id><label>Figure 14.</label><caption><p><italic><tp:taxon-name><tp:taxon-name-part taxon-name-part-type="genus" reg="Selenobrachys">Selenobrachys</tp:taxon-name-part><tp:taxon-name-part taxon-name-part-type="species" reg="ustromsupasius">ustromsupasius</tp:taxon-name-part></tp:taxon-name></italic> sp. nov., holotype ♂, <abbrev xmlns:xlink="http://www.w3.org/1999/xlink" content-type="institution" xlink:title="University of Santo Tomas - Arachnid Reference Collection, Manila" id="ABBRID0EFLDI" xlink:type="simple">UST-ARC</abbrev> 0002, left palpal organ <bold>A</bold> prolateral view <bold>B</bold> retrolateral view <bold>C</bold> apical view <bold>D</bold> tip of embolus, retrolateral <bold>E</bold> prolateral view. Abbreviations: <abbrev xmlns:xlink="http://www.w3.org/1999/xlink" xlink:title="prolateral superior keel" id="ABBRID0EULDI" xlink:type="simple">PS</abbrev>- prolateral superior keel, <abbrev xmlns:xlink="http://www.w3.org/1999/xlink" xlink:title="prolateral inferior keel" id="ABBRID0EYLDI" xlink:type="simple">PI</abbrev>- prolateral inferior keel, A- apical keel, <abbrev xmlns:xlink="http://www.w3.org/1999/xlink" xlink:title="basal lobe" id="ABBRID0E3LDI" xlink:type="simple">BL</abbrev>- basal lobe, <abbrev xmlns:xlink="http://www.w3.org/1999/xlink" xlink:title="embolic opening" id="ABBRID0EAMDI" xlink:type="simple">Op</abbrev>- embolic opening, <abbrev xmlns:xlink="http://www.w3.org/1999/xlink" xlink:title="subtegular ridge" id="ABBRID0EEMDI" xlink:type="simple">StR</abbrev>- subtegular ridge.</p></caption><graphic xmlns:xlink="http://www.w3.org/1999/xlink" xlink:href="zookeys-1233-139_article-128056__-g014.jpg" position="float" orientation="portrait" xlink:type="simple" id="oo_1295969.jpg"><uri content-type="original_file" xlink:type="simple">https://binary.pensoft.net/fig/1295969</uri></graphic></fig><fig id="F1" position="float" orientation="portrait"><object-id xmlns:xlink="http://www.w3.org/1999/xlink" content-type="doi" xlink:type="simple">10.3897/zookeys.1233.128056.figure1</object-id><object-id xmlns:xlink="http://www.w3.org/1999/xlink" content-type="arpha" xlink:type="simple">B7B59693-4F55-5368-90BE-2655931C8843</object-id><label>Figure 1.</label><caption><p>Maximum-Likelihood phylogenetic tree of <bold>A</bold><abbrev xmlns:xlink="http://www.w3.org/1999/xlink" xlink:title="cytochrome oxidase I" id="ABBRID0E4ZAG" xlink:type="simple">COI</abbrev> gene <bold>C</bold> rRNA genes (<abbrev xmlns:xlink="http://www.w3.org/1999/xlink" xlink:title="ribosomal genes" id="ABBRID0ED1AG" xlink:type="simple">12S–tRNA-Val–16S</abbrev>). Group mean percent similarity heatmap of <bold>B</bold><abbrev xmlns:xlink="http://www.w3.org/1999/xlink" xlink:title="cytochrome oxidase I" id="ABBRID0EJ1AG" xlink:type="simple">COI</abbrev> gene <bold>D</bold> rRNA genes (<abbrev xmlns:xlink="http://www.w3.org/1999/xlink" xlink:title="ribosomal genes" id="ABBRID0EP1AG" xlink:type="simple">12S–tRNA-Val–16S</abbrev>), using the Maximum Composite Likelihood model. Abbreviations: <italic>O. = <tp:taxon-name><tp:taxon-name-part taxon-name-part-type="genus" reg="Orphnaecus">Orphnaecus</tp:taxon-name-part></tp:taxon-name></italic>, <italic>S. = <tp:taxon-name><tp:taxon-name-part taxon-name-part-type="genus" reg="Selenobrachys">Selenobrachys</tp:taxon-name-part></tp:taxon-name></italic>, <italic>C. = <tp:taxon-name><tp:taxon-name-part taxon-name-part-type="genus" reg="Chilocosmia">Chilocosmia</tp:taxon-name-part></tp:taxon-name></italic>, <italic>Ch. = <tp:taxon-name><tp:taxon-name-part taxon-name-part-type="genus" reg="Chilobrachys">Chilobrachys</tp:taxon-name-part></tp:taxon-name></italic>, <italic>P. = <tp:taxon-name><tp:taxon-name-part taxon-name-part-type="genus" reg="Phlogiellus">Phlogiellus</tp:taxon-name-part></tp:taxon-name></italic>, <italic><tp:taxon-name><tp:taxon-name-part taxon-name-part-type="genus" reg="Selenocosmia">Se.</tp:taxon-name-part></tp:taxon-name> = <tp:taxon-name><tp:taxon-name-part taxon-name-part-type="genus" reg="Selenocosmia">Selenocosmia</tp:taxon-name-part></tp:taxon-name></italic>, <italic><tp:taxon-name><tp:taxon-name-part taxon-name-part-type="genus" reg="Selenocosmia">Se..</tp:taxon-name-part></tp:taxon-name></italic> = <italic><tp:taxon-name><tp:taxon-name-part taxon-name-part-type="genus" reg="Selenotholus">Selenotholus.</tp:taxon-name-part></tp:taxon-name></italic> Note: dashes (-) in B and D denote values that are not computed because they only contain one gene sequence.</p></caption><graphic xmlns:xlink="http://www.w3.org/1999/xlink" xlink:href="zookeys-1233-139_article-128056__-g001.jpg" position="float" orientation="portrait" xlink:type="simple" id="oo_1295956.jpg"><uri content-type="original_file" xlink:type="simple">https://binary.pensoft.net/fig/1295956</uri></graphic></fig><fig id="F17" position="float" orientation="portrait"><object-id xmlns:xlink="http://www.w3.org/1999/xlink" content-type="doi" xlink:type="simple">10.3897/zookeys.1233.128056.figure17</object-id><object-id xmlns:xlink="http://www.w3.org/1999/xlink" content-type="arpha" xlink:type="simple">E9BB6086-575E-58B5-B5C1-958A4C3525FB</object-id><label>Figure 17.</label><caption><p><italic><tp:taxon-name><tp:taxon-name-part taxon-name-part-type="genus" reg="Selenobrachys">Selenobrachys</tp:taxon-name-part><tp:taxon-name-part taxon-name-part-type="species" reg="ustromsupasius">ustromsupasius</tp:taxon-name-part></tp:taxon-name></italic> sp. nov., paratype ♀, <abbrev xmlns:xlink="http://www.w3.org/1999/xlink" content-type="institution" xlink:title="University of Santo Tomas - Arachnid Reference Collection, Manila" id="ABBRID0EGXDI" xlink:type="simple">UST-ARC</abbrev> 0005, left chelicera and maxilla <bold>A</bold> left chelicera, retrolateral view <bold>B</bold> prolateral view <bold>C</bold> cheliceral strikers, retrolateral view <bold>D</bold> ventrolateral view <bold>E</bold> left maxilla, prolateral view <bold>F</bold> maxillary lyra on left maxilla.</p></caption><graphic xmlns:xlink="http://www.w3.org/1999/xlink" xlink:href="zookeys-1233-139_article-128056__-g017.jpg" position="float" orientation="portrait" xlink:type="simple" id="oo_1295972.jpg"><uri content-type="original_file" xlink:type="simple">https://binary.pensoft.net/fig/1295972</uri></graphic></fig><fig id="F20" position="float" orientation="portrait"><object-id xmlns:xlink="http://www.w3.org/1999/xlink" content-type="doi" xlink:type="simple">10.3897/zookeys.1233.128056.figure20</object-id><object-id xmlns:xlink="http://www.w3.org/1999/xlink" content-type="arpha" xlink:type="simple">74D191FB-9544-5DFF-9C61-57C149B5A53C</object-id><label>Figure 20.</label><caption><p>Largest stridulating setae on maxillary lyra <bold>A</bold>–<bold>C</bold> dorsal view <bold>D</bold>–<bold>F</bold> prolateral view <bold>A</bold>, <bold>D</bold><italic><tp:taxon-name><tp:taxon-name-part taxon-name-part-type="genus" reg="Orphnaecus">Orphnaecus</tp:taxon-name-part></tp:taxon-name></italic> sp. <bold>B</bold>, <bold>E</bold><italic><tp:taxon-name><tp:taxon-name-part taxon-name-part-type="genus" reg="Selenobrachys">Selenobrachys</tp:taxon-name-part><tp:taxon-name-part taxon-name-part-type="species" reg="philippinus">philippinus</tp:taxon-name-part></tp:taxon-name></italic> comb. rest <bold>C</bold>, <bold>F</bold><italic><tp:taxon-name><tp:taxon-name-part taxon-name-part-type="genus" reg="Chilocosmia">Chilocosmia</tp:taxon-name-part><tp:taxon-name-part taxon-name-part-type="species" reg="dichromata">dichromata</tp:taxon-name-part></tp:taxon-name></italic> comb. rest <bold>G</bold><italic><tp:taxon-name><tp:taxon-name-part taxon-name-part-type="genus" reg="Orphnaecus">Orphnaecus</tp:taxon-name-part><tp:taxon-name-part taxon-name-part-type="species" reg="pellitus">pellitus</tp:taxon-name-part></tp:taxon-name></italic>, syntype ♀, lyra on prolateral maxillary surface.</p></caption><graphic xmlns:xlink="http://www.w3.org/1999/xlink" xlink:href="zookeys-1233-139_article-128056__-g020.jpg" position="float" orientation="portrait" xlink:type="simple" id="oo_1295975.jpg"><uri content-type="original_file" xlink:type="simple">https://binary.pensoft.net/fig/1295975</uri></graphic></fig><fig id="F8" position="float" orientation="portrait"><object-id xmlns:xlink="http://www.w3.org/1999/xlink" content-type="doi" xlink:type="simple">10.3897/zookeys.1233.128056.figure8</object-id><object-id xmlns:xlink="http://www.w3.org/1999/xlink" content-type="arpha" xlink:type="simple">C1659DC3-8E76-5571-9BF8-FBC53DA4C1DA</object-id><label>Figure 8.</label><caption><p><italic><tp:taxon-name><tp:taxon-name-part taxon-name-part-type="genus" reg="Selenobrachys">Selenobrachys</tp:taxon-name-part><tp:taxon-name-part taxon-name-part-type="species" reg="philippinus">philippinus</tp:taxon-name-part></tp:taxon-name></italic> comb. rest. ♂, <abbrev xmlns:xlink="http://www.w3.org/1999/xlink" content-type="institution" xlink:title="Philippine Arachnological Society, Inc. Reference Collection, Manila" id="ABBRID0EV5BI" xlink:type="simple">PASI</abbrev> ara0006 <bold>A</bold> left chelicera, retrolateral view <bold>B</bold> prolateral view <bold>C</bold> cheliceral strikers, retrolateral view.</p></caption><graphic xmlns:xlink="http://www.w3.org/1999/xlink" xlink:href="zookeys-1233-139_article-128056__-g008.jpg" position="float" orientation="portrait" xlink:type="simple" id="oo_1295963.jpg"><uri content-type="original_file" xlink:type="simple">https://binary.pensoft.net/fig/1295963</uri></graphic></fig><fig id="F13" position="float" orientation="portrait"><object-id xmlns:xlink="http://www.w3.org/1999/xlink" content-type="doi" xlink:type="simple">10.3897/zookeys.1233.128056.figure13</object-id><object-id xmlns:xlink="http://www.w3.org/1999/xlink" content-type="arpha" xlink:type="simple">B2F5DD99-47E2-51B2-B7D1-9F198A6C47F6</object-id><label>Figure 13.</label><caption><p><italic><tp:taxon-name><tp:taxon-name-part taxon-name-part-type="genus" reg="Selenobrachys">Selenobrachys</tp:taxon-name-part><tp:taxon-name-part taxon-name-part-type="species" reg="ustromsupasius">ustromsupasius</tp:taxon-name-part></tp:taxon-name></italic> sp. nov., holotype ♂, <abbrev xmlns:xlink="http://www.w3.org/1999/xlink" content-type="institution" xlink:title="University of Santo Tomas - Arachnid Reference Collection, Manila" id="ABBRID0EPDDI" xlink:type="simple">UST-ARC</abbrev> 0002, left chelicera and maxilla <bold>A</bold> left chelicera retrolateral view <bold>B</bold> prolateral view <bold>C</bold> cheliceral strikers retrolateral view <bold>D</bold> ventrolateral view <bold>E</bold> left maxilla, prolateral view <bold>F</bold> maxillary lyra on left prolateral maxilla.</p></caption><graphic xmlns:xlink="http://www.w3.org/1999/xlink" xlink:href="zookeys-1233-139_article-128056__-g013.jpg" position="float" orientation="portrait" xlink:type="simple" id="oo_1295968.jpg"><uri content-type="original_file" xlink:type="simple">https://binary.pensoft.net/fig/1295968</uri></graphic></fig><fig id="F9" position="float" orientation="portrait"><object-id xmlns:xlink="http://www.w3.org/1999/xlink" content-type="doi" xlink:type="simple">10.3897/zookeys.1233.128056.figure9</object-id><object-id xmlns:xlink="http://www.w3.org/1999/xlink" content-type="arpha" xlink:type="simple">5B30C136-9A9C-5703-A5DA-03EC18DD1E69</object-id><label>Figure 9.</label><caption><p><italic><tp:taxon-name><tp:taxon-name-part taxon-name-part-type="genus" reg="Selenobrachys">Selenobrachys</tp:taxon-name-part><tp:taxon-name-part taxon-name-part-type="species" reg="philippinus">philippinus</tp:taxon-name-part></tp:taxon-name></italic> comb. rest. ♂ <abbrev xmlns:xlink="http://www.w3.org/1999/xlink" content-type="institution" xlink:title="Philippine Arachnological Society, Inc. Reference Collection, Manila" id="ABBRID0ETGCI" xlink:type="simple">PASI</abbrev> ara0006, left pedipalp <bold>A</bold> tibia, cymbium, and palpal organ, prolateral view <bold>B</bold> ventral view <bold>C</bold> retrolateral view <bold>D</bold> left patella to tibia, retrolateral view.</p></caption><graphic xmlns:xlink="http://www.w3.org/1999/xlink" xlink:href="zookeys-1233-139_article-128056__-g009.jpg" position="float" orientation="portrait" xlink:type="simple" id="oo_1295964.jpg"><uri content-type="original_file" xlink:type="simple">https://binary.pensoft.net/fig/1295964</uri></graphic></fig><fig id="F15" position="float" orientation="portrait"><object-id xmlns:xlink="http://www.w3.org/1999/xlink" content-type="doi" xlink:type="simple">10.3897/zookeys.1233.128056.figure15</object-id><object-id xmlns:xlink="http://www.w3.org/1999/xlink" content-type="arpha" xlink:type="simple">F66251A5-0C23-55DF-A660-2EB42DAB2AE1</object-id><label>Figure 15.</label><caption><p><bold>B</bold>–<bold>D</bold><italic><tp:taxon-name><tp:taxon-name-part taxon-name-part-type="genus" reg="Selenobrachys">Selenobrachys</tp:taxon-name-part><tp:taxon-name-part taxon-name-part-type="species" reg="ustromsupasius">ustromsupasius</tp:taxon-name-part></tp:taxon-name></italic> sp. nov., holotype ♂, <abbrev xmlns:xlink="http://www.w3.org/1999/xlink" content-type="institution" xlink:title="University of Santo Tomas - Arachnid Reference Collection, Manila" id="ABBRID0EENDI" xlink:type="simple">UST-ARC</abbrev> 0002, pedipalp and tarsus <bold>B</bold> Left palpal patella and tibia, prolateral view <bold>C</bold> dorsal view <bold>D</bold> claws on left tarsus IV, retrolateral view <bold>A</bold>, <bold>E</bold><italic><tp:taxon-name><tp:taxon-name-part taxon-name-part-type="genus" reg="Orphnaecus">Orphnaecus</tp:taxon-name-part><tp:taxon-name-part taxon-name-part-type="species" reg="pellitus">pellitus</tp:taxon-name-part></tp:taxon-name></italic>, syntype ♂, <named-content xmlns:xlink="http://www.w3.org/1999/xlink" content-type="dwc:institutional_code" xlink:title="Muséum National d’Histoire Naturelle, Paris" xlink:href="http://grbio.org/institution/museum-national-dhistoire-naturelle-2" xlink:type="simple">MNHN</named-content> AR4678 <bold>A</bold> left pedipalp, prolateral view <bold>E</bold> claws on left tarsus IV, retrolateral view.</p></caption><graphic xmlns:xlink="http://www.w3.org/1999/xlink" xlink:href="zookeys-1233-139_article-128056__-g015.jpg" position="float" orientation="portrait" xlink:type="simple" id="oo_1295970.jpg"><uri content-type="original_file" xlink:type="simple">https://binary.pensoft.net/fig/1295970</uri></graphic></fig><fig id="F18" position="float" orientation="portrait"><object-id xmlns:xlink="http://www.w3.org/1999/xlink" content-type="doi" xlink:type="simple">10.3897/zookeys.1233.128056.figure18</object-id><object-id xmlns:xlink="http://www.w3.org/1999/xlink" content-type="arpha" xlink:type="simple">40BE45BE-D74D-5FCC-9167-4304C2EF4DEB</object-id><label>Figure 18.</label><caption><p>Spermathecae, dorsal view <bold>A</bold><italic><tp:taxon-name><tp:taxon-name-part taxon-name-part-type="genus" reg="Selenobrachys">Selenobrachys</tp:taxon-name-part><tp:taxon-name-part taxon-name-part-type="species" reg="ustromsupasius">ustromsupasius</tp:taxon-name-part></tp:taxon-name></italic> sp. nov., paratype ♀, <abbrev xmlns:xlink="http://www.w3.org/1999/xlink" content-type="institution" xlink:title="University of Santo Tomas - Arachnid Reference Collection, Manila" id="ABBRID0E1DAK" xlink:type="simple">UST-ARC</abbrev> 0005 <bold>B</bold><italic><tp:taxon-name><tp:taxon-name-part taxon-name-part-type="genus" reg="Selenobrachys">Selenobrachys</tp:taxon-name-part><tp:taxon-name-part taxon-name-part-type="species" reg="philippinus">philippinus</tp:taxon-name-part></tp:taxon-name></italic> comb. rest., ♀, <abbrev xmlns:xlink="http://www.w3.org/1999/xlink" content-type="institution" xlink:title="University of Santo Tomas - Arachnid Reference Collection, Manila" id="ABBRID0EMEAK" xlink:type="simple">UST-ARC</abbrev> 0117 <bold>C</bold><italic><tp:taxon-name><tp:taxon-name-part taxon-name-part-type="genus" reg="Orphnaecus">Orphnaecus</tp:taxon-name-part><tp:taxon-name-part taxon-name-part-type="species" reg="kwebaburdeos">kwebaburdeos</tp:taxon-name-part></tp:taxon-name></italic>, ♀, <abbrev xmlns:xlink="http://www.w3.org/1999/xlink" xlink:title="University of Santo Tomas" id="ABBRID0E5EAK" xlink:type="simple">UST</abbrev>- ARC 0060 <bold>D</bold><italic><tp:taxon-name><tp:taxon-name-part taxon-name-part-type="genus" reg="Orphnaecus">Orphnaecus</tp:taxon-name-part><tp:taxon-name-part taxon-name-part-type="species" reg="pellitus">pellitus</tp:taxon-name-part></tp:taxon-name></italic>, ♀, <abbrev xmlns:xlink="http://www.w3.org/1999/xlink" content-type="institution" xlink:title="University of Santo Tomas - Arachnid Reference Collection, Manila" id="ABBRID0EPFAK" xlink:type="simple">UST-ARC</abbrev> 0031.</p></caption><graphic xmlns:xlink="http://www.w3.org/1999/xlink" xlink:href="zookeys-1233-139_article-128056__-g018.jpg" position="float" orientation="portrait" xlink:type="simple" id="oo_1295973.jpg"><uri content-type="original_file" xlink:type="simple">https://binary.pensoft.net/fig/1295973</uri></graphic></fig><fig id="F21" position="float" orientation="portrait"><object-id xmlns:xlink="http://www.w3.org/1999/xlink" content-type="doi" xlink:type="simple">10.3897/zookeys.1233.128056.figure21</object-id><object-id xmlns:xlink="http://www.w3.org/1999/xlink" content-type="arpha" xlink:type="simple">EA3F27F5-8476-5685-AB80-BC12AB6C0AFA</object-id><label>Figure 21.</label><caption><p>Femoral Setation (<abbrev xmlns:xlink="http://www.w3.org/1999/xlink" xlink:title="Femoral Setation" id="ABBRID0EOQAK" xlink:type="simple">FS</abbrev>) on left prolateral femur I <bold>A</bold>, <bold>B</bold><italic><tp:taxon-name><tp:taxon-name-part taxon-name-part-type="genus" reg="Orphnaecus">Orphnaecus</tp:taxon-name-part><tp:taxon-name-part taxon-name-part-type="species" reg="kwebaburdeos">kwebaburdeos</tp:taxon-name-part></tp:taxon-name></italic>, ♀, <abbrev xmlns:xlink="http://www.w3.org/1999/xlink" content-type="institution" xlink:title="University of Santo Tomas - Arachnid Reference Collection, Manila" id="ABBRID0EBRAK" xlink:type="simple">UST-ARC</abbrev> 0064 <bold>C</bold>, <bold>D</bold><italic><tp:taxon-name><tp:taxon-name-part taxon-name-part-type="genus" reg="Orphnaecus">Orphnaecus</tp:taxon-name-part></tp:taxon-name></italic> sp.’ L3’, ♀, <abbrev xmlns:xlink="http://www.w3.org/1999/xlink" content-type="institution" xlink:title="University of Santo Tomas - Arachnid Reference Collection, Manila" id="ABBRID0ERRAK" xlink:type="simple">UST-ARC</abbrev> 0134 <bold>E</bold>, <bold>F</bold><italic><tp:taxon-name><tp:taxon-name-part taxon-name-part-type="genus" reg="Selenobrachys">Selenobrachys</tp:taxon-name-part><tp:taxon-name-part taxon-name-part-type="species" reg="ustromsupasius">ustromsupasius</tp:taxon-name-part></tp:taxon-name></italic> sp. nov., paratype ♀, <abbrev xmlns:xlink="http://www.w3.org/1999/xlink" content-type="institution" xlink:title="University of Santo Tomas - Arachnid Reference Collection, Manila" id="ABBRID0EFSAK" xlink:type="simple">UST-ARC</abbrev> 0005 <bold>G</bold>, <bold>H</bold><italic><tp:taxon-name><tp:taxon-name-part taxon-name-part-type="genus" reg="Selenobrachys">Selenobrachys</tp:taxon-name-part><tp:taxon-name-part taxon-name-part-type="species" reg="philippinus">philippinus</tp:taxon-name-part></tp:taxon-name></italic> comb. rest., ♀, <abbrev xmlns:xlink="http://www.w3.org/1999/xlink" content-type="institution" xlink:title="University of Santo Tomas - Arachnid Reference Collection, Manila" id="ABBRID0EZSAK" xlink:type="simple">UST-ARC</abbrev> 0112 <bold>I</bold>, <bold>J</bold><italic><tp:taxon-name><tp:taxon-name-part taxon-name-part-type="genus" reg="Chilocosmia">Chilocosmia</tp:taxon-name-part><tp:taxon-name-part taxon-name-part-type="species" reg="dichromata">dichromata</tp:taxon-name-part></tp:taxon-name></italic> comb. rest., ♂, <named-content xmlns:xlink="http://www.w3.org/1999/xlink" content-type="dwc:institutional_code" xlink:title="Staatliches Museum für Naturkunde, Stuttgart" xlink:href="http://grbio.org/institution/staatliches-museum-fuer-naturkund-stuttgart" xlink:type="simple">SMNS</named-content> Aran-004182 <bold>B</bold>, <bold>D</bold>, <bold>F</bold>, <bold>H, J</bold> magnified view of the left femur I median prolateral surface.</p></caption><graphic xmlns:xlink="http://www.w3.org/1999/xlink" xlink:href="zookeys-1233-139_article-128056__-g021.jpg" position="float" orientation="portrait" xlink:type="simple" id="oo_1295976.jpg"><uri content-type="original_file" xlink:type="simple">https://binary.pensoft.net/fig/1295976</uri></graphic></fig><fig id="F22" position="float" orientation="portrait"><object-id xmlns:xlink="http://www.w3.org/1999/xlink" content-type="doi" xlink:type="simple">10.3897/zookeys.1233.128056.figure22</object-id><object-id xmlns:xlink="http://www.w3.org/1999/xlink" content-type="arpha" xlink:type="simple">2CD92905-CE9E-57A9-B30A-BE399B71E226</object-id><label>Figure 22.</label><caption><p>The seven major Philippine biogeographic regions based on the <abbrev xmlns:xlink="http://www.w3.org/1999/xlink" content-type="institution" xlink:title="Pleistocene Aggregated Island Complex" id="ABBRID0EKUAK" xlink:type="simple">PAIC</abbrev> (Pleistocene Aggregate Island Complex) paradigm and the distribution map of valid species and published records of <italic><tp:taxon-name><tp:taxon-name-part taxon-name-part-type="genus" reg="Orphnaecus">Orphnaecus</tp:taxon-name-part></tp:taxon-name></italic> (blue circles) and <italic><tp:taxon-name><tp:taxon-name-part taxon-name-part-type="genus" reg="Selenobrachys">Selenobrachys</tp:taxon-name-part></tp:taxon-name></italic> (orange triangle). Inset: type localities of <italic><tp:taxon-name><tp:taxon-name-part taxon-name-part-type="genus" reg="Selenobrachys">Selenobrachys</tp:taxon-name-part><tp:taxon-name-part taxon-name-part-type="species" reg="ustromsupasius">ustromsupasius</tp:taxon-name-part></tp:taxon-name></italic> sp. nov.</p></caption><graphic xmlns:xlink="http://www.w3.org/1999/xlink" xlink:href="zookeys-1233-139_article-128056__-g022.jpg" position="float" orientation="portrait" xlink:type="simple" id="oo_1295977.jpg"><uri content-type="original_file" xlink:type="simple">https://binary.pensoft.net/fig/1295977</uri></graphic></fig></tp:treatment-sec><ref-list><ref id="B68"><mixed-citation xmlns:xlink="http://www.w3.org/1999/xlink" xlink:type="simple"><person-group><name name-style="western"><surname>West</surname><given-names>RC</given-names></name><name name-style="western"><surname>Nunn</surname><given-names>SC</given-names></name><name name-style="western"><surname>Hogg</surname><given-names>S</given-names></name></person-group> (<year>2012</year>) <article-title>A new tarantula genus, <italic><tp:taxon-name><tp:taxon-name-part taxon-name-part-type="genus">Psednocnemis</tp:taxon-name-part></tp:taxon-name></italic>, from West Malaysia (<tp:taxon-name><tp:taxon-name-part taxon-name-part-type="order">Araneae</tp:taxon-name-part></tp:taxon-name>: <tp:taxon-name><tp:taxon-name-part taxon-name-part-type="family">Theraphosidae</tp:taxon-name-part></tp:taxon-name>), with cladistic analyses and biogeography of <tp:taxon-name><tp:taxon-name-part taxon-name-part-type="subfamily">Selenocosmiinae</tp:taxon-name-part></tp:taxon-name> Simon, 1889.</article-title><source>Zootaxa</source><volume>3299</volume>: <fpage>1</fpage>–<lpage>43</lpage>. <ext-link xlink:href="10.11646/zootaxa.3299.1.1" ext-link-type="doi" xlink:type="simple">https://doi.org/10.11646/zootaxa.3299.1.1</ext-link></mixed-citation></ref><ref id="B37"><mixed-citation xmlns:xlink="http://www.w3.org/1999/xlink" xlink:type="simple"><person-group><name name-style="western"><surname>Nunn</surname><given-names>SC</given-names></name><name name-style="western"><surname>West</surname><given-names>RC</given-names></name><name name-style="western"><surname>von Wirth</surname><given-names>V</given-names></name></person-group> (<year>2016</year>) <article-title>A revision of the selenocosmiine tarantula genus <italic><tp:taxon-name><tp:taxon-name-part taxon-name-part-type="genus">Phlogiellus</tp:taxon-name-part></tp:taxon-name></italic> Pocock 1897 (<tp:taxon-name><tp:taxon-name-part taxon-name-part-type="order">Araneae</tp:taxon-name-part></tp:taxon-name>: <tp:taxon-name><tp:taxon-name-part taxon-name-part-type="family">Theraphosidae</tp:taxon-name-part></tp:taxon-name>), with description of 4 new species.</article-title><source>International Journal of Zoology</source><volume>2016</volume>(<issue>9895234</issue>): <fpage>1</fpage>–<lpage>54</lpage>. <ext-link xlink:href="10.1155/2016/9895234" ext-link-type="doi" xlink:type="simple">https://doi.org/10.1155/2016/9895234</ext-link></mixed-citation></ref><ref id="B54"><mixed-citation xmlns:xlink="http://www.w3.org/1999/xlink" xlink:type="simple"><person-group><name name-style="western"><surname>Sivayyapram</surname><given-names>V</given-names></name><name name-style="western"><surname>Kunsete</surname><given-names>C</given-names></name><name name-style="western"><surname>Songsangchote</surname><given-names>C</given-names></name><name name-style="western"><surname>Thanoosing</surname><given-names>C</given-names></name><name name-style="western"><surname>Traiyasut</surname><given-names>P</given-names></name><name name-style="western"><surname>Warrit</surname><given-names>N</given-names></name></person-group> (<year>2020</year>) Two new species of the Southeast Asian dwarf tarantula genus <italic><tp:taxon-name><tp:taxon-name-part taxon-name-part-type="genus">Phlogiellus</tp:taxon-name-part></tp:taxon-name></italic> Pocock, 1887 (<tp:taxon-name><tp:taxon-name-part taxon-name-part-type="family">Theraphosidae</tp:taxon-name-part></tp:taxon-name>, <tp:taxon-name><tp:taxon-name-part taxon-name-part-type="subfamily">Selenocosmiinae</tp:taxon-name-part></tp:taxon-name>) and a discussion on the taxonomic problem of the genus. Zootaxa 4859(4): 487–506, 4869(4): 599–600. <ext-link xlink:href="10.11646/zootaxa.4869.4.7" ext-link-type="doi" xlink:type="simple">https://doi.org/10.11646/zootaxa.4869.4.7</ext-link></mixed-citation></ref><ref id="B46"><mixed-citation xmlns:xlink="http://www.w3.org/1999/xlink" xlink:type="simple"><person-group><name name-style="western"><surname>Schmidt</surname><given-names>G</given-names></name></person-group> (<year>1999</year>) <article-title><italic><tp:taxon-name><tp:taxon-name-part taxon-name-part-type="genus">Selenobrachys</tp:taxon-name-part><tp:taxon-name-part taxon-name-part-type="species">philippinus</tp:taxon-name-part></tp:taxon-name></italic> gen. et sp. n. (<tp:taxon-name><tp:taxon-name-part taxon-name-part-type="order">Araneae</tp:taxon-name-part></tp:taxon-name>: <tp:taxon-name><tp:taxon-name-part taxon-name-part-type="family">Theraphosidae</tp:taxon-name-part></tp:taxon-name>: <tp:taxon-name><tp:taxon-name-part taxon-name-part-type="subfamily">Selenocosmiinae</tp:taxon-name-part></tp:taxon-name>), eine neue <tp:taxon-name><tp:taxon-name-part taxon-name-part-type="family">Theraphosidae</tp:taxon-name-part></tp:taxon-name> sp. von der Insel Negros (Philippinen).</article-title><source>Arachnologisches Magazin</source><volume>7</volume>(<issue>5</issue>): <fpage>1</fpage>–<lpage>13</lpage>.</mixed-citation></ref></ref-list></tp:taxon-treatment>
