# Supplementary material for: ﻿Taxonomic revalidation of Selenobrachys Schmidt, 1999 and Chilocosmia Schmidt & von Wirth, 1992 based on morphological and molecular analyses (Araneae, Theraphosidae), with the description of a new species from Romblon Island, Philippines
Source: Zookeys. 2025 Mar 31;1233:139–93. doi: 10.3897/zookeys.1233.128056 (PMC11976310; doi:10.3897/zookeys.1233.128056)
Supplement: XML Treatment for Selenobrachys philippinus [file zookeys.1233.128056-treatment7.xml]

<!DOCTYPE tp:taxon-treatment
  PUBLIC "-//TaxonX//DTD Taxonomic Treatment Publishing DTD v0 20100105//EN" "tax-treatment-NSO.dtd">
<tp:taxon-treatment xmlns:tp="http://www.plazi.org/taxpub"><tp:treatment-meta><kwd-group><label>Taxon classification</label><kwd>
                  <named-content content-type="kingdom">Animalia</named-content>
                </kwd><kwd>
                  <named-content content-type="order">Araneae</named-content>
                </kwd><kwd>
                  <named-content content-type="family">Theraphosidae</named-content>
                </kwd></kwd-group><mixed-citation publication-type="journal"><person-group><name><surname>Acuña</surname><given-names>Darrell C.</given-names></name><name><surname>Dumbrique</surname><given-names>Maria Mikaela U.</given-names></name><name><surname>Ranido</surname><given-names>Maricel C.</given-names></name><name><surname>Ragasa</surname><given-names>Lorenz Rhuel P.</given-names></name><name><surname>Noriega</surname><given-names>Charles Nylxon C.</given-names></name><name><surname>Mayor</surname><given-names>Anna Beatriz R.</given-names></name><name><surname>Florendo Jr</surname><given-names>Gregorio Antonio</given-names></name><name><surname>Fadri</surname><given-names>Mary Jane A.</given-names></name><name><surname>von Wirth</surname><given-names>Volker</given-names></name><name><surname>Santiago-Bautista</surname><given-names>Myla R.</given-names></name><name><surname>Guevarra Jr</surname><given-names>Leonardo A.</given-names></name></person-group><article-title>﻿Taxonomic revalidation of <italic><tp:taxon-name><tp:taxon-name-part taxon-name-part-type="genus" reg="Selenobrachys">Selenobrachys</tp:taxon-name-part></tp:taxon-name></italic> Schmidt, 1999 and <italic><tp:taxon-name><tp:taxon-name-part taxon-name-part-type="genus" reg="Chilocosmia">Chilocosmia</tp:taxon-name-part></tp:taxon-name></italic> Schmidt &amp; von Wirth, 1992 based on morphological and molecular analyses (<tp:taxon-name><tp:taxon-name-part taxon-name-part-type="order">Araneae</tp:taxon-name-part></tp:taxon-name>, <tp:taxon-name><tp:taxon-name-part taxon-name-part-type="family">Theraphosidae</tp:taxon-name-part></tp:taxon-name>), with the description of a new species from Romblon Island, Philippines</article-title><source>Zookeys</source><day>31</day><month>03</month><year>2025</year><volume>1233</volume><fpage>139</fpage><lpage>193</lpage><pub-id pub-id-type="doi">10.3897/zookeys.1233.128056</pub-id></mixed-citation></tp:treatment-meta><tp:nomenclature><label>﻿</label><tp:taxon-name>
                <object-id xmlns:xlink="http://www.w3.org/1999/xlink" content-type="arpha" xlink:type="simple">3CC1EB30-ACC8-53A8-A024-8C6C6B4867D0</object-id>
                <tp:taxon-name-part taxon-name-part-type="genus" reg="Selenobrachys">Selenobrachys</tp:taxon-name-part>
                <tp:taxon-name-part taxon-name-part-type="species" reg="philippinus">philippinus</tp:taxon-name-part>
              </tp:taxon-name><tp:taxon-authority>Schmidt, 1999, comb. rest.</tp:taxon-authority><xref ref-type="fig" rid="F7">Figs 7</xref><xref ref-type="fig" rid="F8">, 8</xref><xref ref-type="fig" rid="F9">, 9</xref><xref ref-type="fig" rid="F10">, 10</xref><xref ref-type="fig" rid="F18">, 18B</xref><xref ref-type="fig" rid="F20">, 20B, E</xref><xref ref-type="fig" rid="F21">, 21G, H</xref></tp:nomenclature><tp:treatment-sec sec-type="type material" id="SECID0E6RBI"><title>Type material examined.</title><p>Philippines: Negros Island— <bold>Negros Occidental Prov.</bold> • holotype ♀, <named-content xmlns:xlink="http://www.w3.org/1999/xlink" content-type="dwc:institutional_code" xlink:title="Senckenberg Museum, Frankfurt am Main" xlink:href="http://grbio.org/institution/senckenberg-museum" xlink:type="simple">SMF</named-content> 39202-84; Mambucal (now Mambucal Resort and Wildlife Sanctuary); <named-content xmlns:xlink="http://www.w3.org/1999/xlink" content-type="dwc:institutional_code" xlink:title="Senckenberg Museum, Frankfurt am Main" xlink:href="http://grbio.org/institution/senckenberg-museum" xlink:type="simple">SMF</named-content>.</p></tp:treatment-sec><tp:treatment-sec sec-type="material" id="SECID0EXSBI"><title>Other material examined.</title><p>Philippines: Negros Island— <bold>Negros Occidental Prov.</bold>• ♂, <abbrev xmlns:xlink="http://www.w3.org/1999/xlink" content-type="institution" xlink:title="Philippine Arachnological Society, Inc. Reference Collection, Manila" id="ABBRID0E6SBI" xlink:type="simple">PASI</abbrev> ara0006, 9 ♀♀, 8 j, <abbrev xmlns:xlink="http://www.w3.org/1999/xlink" content-type="institution" xlink:title="University of Santo Tomas - Arachnid Reference Collection, Manila" id="ABBRID0EETBI" xlink:type="simple">UST-ARC</abbrev> 0112–<abbrev xmlns:xlink="http://www.w3.org/1999/xlink" content-type="institution" xlink:title="University of Santo Tomas - Arachnid Reference Collection, Manila" id="ABBRID0EJTBI" xlink:type="simple">UST-ARC</abbrev> 0127 (field#NOM1A-01–NOM1A-16); Mambucal Resort and Wildlife Sanctuary; 365 m a.s.l., 26 Jun 2023, burrows under metamorphic rock boulders and crevices, LA Guevarra, DC Acuña, CN Noriega, R Enguito, LJS Villaflor leg.; <abbrev xmlns:xlink="http://www.w3.org/1999/xlink" content-type="institution" xlink:title="Philippine Arachnological Society, Inc. Reference Collection, Manila" id="ABBRID0EOTBI" xlink:type="simple">PASI</abbrev>/ <abbrev xmlns:xlink="http://www.w3.org/1999/xlink" xlink:title="University of Santo Tomas" id="ABBRID0ETTBI" xlink:type="simple">UST</abbrev>- ARC • ♀, <named-content xmlns:xlink="http://www.w3.org/1999/xlink" content-type="dwc:institutional_code" xlink:title="Staatliches Museum für Naturkunde, Stuttgart" xlink:href="http://grbio.org/institution/staatliches-museum-fuer-naturkund-stuttgart" xlink:type="simple">SMNS</named-content> Aran-004192, 5 ♂♂, <named-content xmlns:xlink="http://www.w3.org/1999/xlink" content-type="dwc:institutional_code" xlink:title="Staatliches Museum für Naturkunde, Stuttgart" xlink:href="http://grbio.org/institution/staatliches-museum-fuer-naturkund-stuttgart" xlink:type="simple">SMNS</named-content> Aran-004187–Aran-004191; Mount Canlaon; 2010, JM Verdez leg.; <named-content xmlns:xlink="http://www.w3.org/1999/xlink" content-type="dwc:institutional_code" xlink:title="Staatliches Museum für Naturkunde, Stuttgart" xlink:href="http://grbio.org/institution/staatliches-museum-fuer-naturkund-stuttgart" xlink:type="simple">SMNS</named-content>.</p></tp:treatment-sec><tp:treatment-sec sec-type="diagnosis" id="SECID0EPUBI"><title>Diagnosis.</title><p><italic><tp:taxon-name><tp:taxon-name-part taxon-name-part-type="genus" reg="Selenobrachys">Selenobrachys</tp:taxon-name-part><tp:taxon-name-part taxon-name-part-type="species" reg="philippinus">philippinus</tp:taxon-name-part></tp:taxon-name></italic> comb. rest. can be distinguished from its congener, <italic><tp:taxon-name><tp:taxon-name-part taxon-name-part-type="genus" reg="Selenobrachys">S.</tp:taxon-name-part><tp:taxon-name-part taxon-name-part-type="species" reg="ustromsupasius">ustromsupasius</tp:taxon-name-part></tp:taxon-name></italic> sp. nov., (i) in having longer leg IV than leg I (<bold><abbrev xmlns:xlink="http://www.w3.org/1999/xlink" xlink:title="Leg Relation Factor" id="ABBRID0EMVBI" xlink:type="simple">RF</abbrev></bold>~ 89–98); (ii) in having broader posterior sigilla on the sternum (Fig. <xref ref-type="fig" rid="F7">7E</xref>); (iii) in having a palpal organ in males with lower palpal organ index (<bold><abbrev xmlns:xlink="http://www.w3.org/1999/xlink" xlink:title="Palpal Organ Index" id="ABBRID0EVVBI" xlink:type="simple">POI</abbrev></bold> &lt; 42), with embolus with narrower basal lobe (<abbrev xmlns:xlink="http://www.w3.org/1999/xlink" xlink:title="basal lobe" id="ABBRID0EZVBI" xlink:type="simple">BL</abbrev>) (Fig. <xref ref-type="fig" rid="F10">10B</xref>), with thinner prolateral superior keel (<abbrev xmlns:xlink="http://www.w3.org/1999/xlink" xlink:title="prolateral superior keel" id="ABBRID0EBWBI" xlink:type="simple">PS</abbrev>) (Fig. <xref ref-type="fig" rid="F10">10A, B</xref>) but broader at the tip (Fig. <xref ref-type="fig" rid="F10">10E, F</xref>), and with less pronounced subtegular ridge (<abbrev xmlns:xlink="http://www.w3.org/1999/xlink" xlink:title="subtegular ridge" id="ABBRID0ENWBI" xlink:type="simple">StR</abbrev>) (Fig. <xref ref-type="fig" rid="F10">10A, B</xref>); and (iv) in having lesser number of maxillary (&lt; 305) and labial (&lt; 471) cuspules. It also differs in color, having an orange to orangey brown general body coloration (Fig. <xref ref-type="fig" rid="F7">7A</xref>; <xref ref-type="bibr" rid="B46">Schmidt 1999</xref>).</p></tp:treatment-sec><tp:treatment-sec sec-type="description" id="SECID0E4WBI"><title>Description.</title><p>Male (<abbrev xmlns:xlink="http://www.w3.org/1999/xlink" content-type="institution" xlink:title="Philippine Arachnological Society, Inc. Reference Collection, Manila" id="ABBRID0EDXBI" xlink:type="simple">PASI</abbrev> ara0006). Body length 42.07 (<italic>n</italic> = 6: 41.43–43.98).</p><p><bold><italic>Carapace</italic></bold> (Fig. <xref ref-type="fig" rid="F7">7B</xref>). 17.51 long, 14.94 wide, anterior width 10.24, cephalic height 3.8, cephalic region 11.6 long, thoracic region 5.91 long. <bold><abbrev xmlns:xlink="http://www.w3.org/1999/xlink" xlink:title="Carapace Index" id="ABBRID0EWXBI" xlink:type="simple">CI</abbrev></bold> 85.32, <bold><abbrev xmlns:xlink="http://www.w3.org/1999/xlink" xlink:title="Cephalic Region Length Index" id="ABBRID0E2XBI" xlink:type="simple">CLI</abbrev></bold> 66.25, <bold><abbrev xmlns:xlink="http://www.w3.org/1999/xlink" xlink:title="Cephalic Region Height Index" id="ABBRID0EAYBI" xlink:type="simple">CHI</abbrev></bold> 21.70. Fovea width 2.27, curve length 2.43, procurved. Carapace has four pairs of weak furrows, lateral profile low and flat, and integument orangey brown, darker anteriorly. Setation: <bold><abbrev xmlns:xlink="http://www.w3.org/1999/xlink" xlink:title="Tactile setae" id="ABBRID0EFYBI" xlink:type="simple">TS</abbrev></bold>(a), rows of very short pale yellowish brown setae covering entire carapace, directed towards fovea and anteriorly to <abbrev xmlns:xlink="http://www.w3.org/1999/xlink" xlink:title="ocular tubercle" id="ABBRID0EJYBI" xlink:type="simple">OT</abbrev>. Posterior surface of <abbrev xmlns:xlink="http://www.w3.org/1999/xlink" xlink:title="ocular tubercle" id="ABBRID0ENYBI" xlink:type="simple">OT</abbrev> with pale brown short <abbrev xmlns:xlink="http://www.w3.org/1999/xlink" xlink:title="Tactile setae" id="ABBRID0ERYBI" xlink:type="simple">TS</abbrev>(a). <bold><abbrev xmlns:xlink="http://www.w3.org/1999/xlink" xlink:title="Tactile setae" id="ABBRID0EWYBI" xlink:type="simple">TS</abbrev></bold>(b), long pale yellowish brown setae at carapace margin, anterior margin light brown. <bold><abbrev xmlns:xlink="http://www.w3.org/1999/xlink" xlink:title="Cuticular scales" id="ABBRID0E2YBI" xlink:type="simple">SC</abbrev></bold>(a), very short light brown flat scales sparsely covering <abbrev xmlns:xlink="http://www.w3.org/1999/xlink" xlink:title="ocular tubercle" id="ABBRID0E6YBI" xlink:type="simple">OT</abbrev>. <bold><abbrev xmlns:xlink="http://www.w3.org/1999/xlink" xlink:title="Cuticular scales" id="ABBRID0EEZBI" xlink:type="simple">SC</abbrev></bold>(b), pale yellowish brown acicular scales covering carapace, dense anteriorly, very sparse medially.</p><p><bold><italic>Eyes</italic></bold> (Fig. <xref ref-type="fig" rid="F7">7D</xref>). Ocular tubercle 2.09 long, 2.73 wide, integument dark, paler anteriorly. <abbrev xmlns:xlink="http://www.w3.org/1999/xlink" xlink:title="anterior median eye" id="ABBRID0ETZBI" xlink:type="simple">AME</abbrev> round, rest of the eyes ovoid. Anterior row of eyes slightly procurved, posterior row of eyes recurved. Eyes: <abbrev xmlns:xlink="http://www.w3.org/1999/xlink" xlink:title="anterior median eye" id="ABBRID0EXZBI" xlink:type="simple">AME</abbrev> 0.61, <abbrev xmlns:xlink="http://www.w3.org/1999/xlink" xlink:title="anterior lateral eye" id="ABBRID0E2ZBI" xlink:type="simple">ALE</abbrev> 0.76, <abbrev xmlns:xlink="http://www.w3.org/1999/xlink" xlink:title="posterior median eye" id="ABBRID0E6ZBI" xlink:type="simple">PME</abbrev> 0.51, <abbrev xmlns:xlink="http://www.w3.org/1999/xlink" xlink:title="posterior lateral eye" id="ABBRID0ED1BI" xlink:type="simple">PLE</abbrev> 0.51. Interocular distances: <abbrev xmlns:xlink="http://www.w3.org/1999/xlink" xlink:title="anterior median eye" id="ABBRID0EH1BI" xlink:type="simple">AME</abbrev>- <abbrev xmlns:xlink="http://www.w3.org/1999/xlink" xlink:title="anterior median eye" id="ABBRID0EL1BI" xlink:type="simple">AME</abbrev> 0.26, <abbrev xmlns:xlink="http://www.w3.org/1999/xlink" xlink:title="anterior lateral eye" id="ABBRID0EP1BI" xlink:type="simple">ALE</abbrev>-<abbrev xmlns:xlink="http://www.w3.org/1999/xlink" xlink:title="anterior lateral eye" id="ABBRID0ET1BI" xlink:type="simple">ALE</abbrev> 1.55, <abbrev xmlns:xlink="http://www.w3.org/1999/xlink" xlink:title="posterior median eye" id="ABBRID0EX1BI" xlink:type="simple">PME</abbrev>-<abbrev xmlns:xlink="http://www.w3.org/1999/xlink" xlink:title="posterior median eye" id="ABBRID0E21BI" xlink:type="simple">PME</abbrev> 1.25, <abbrev xmlns:xlink="http://www.w3.org/1999/xlink" xlink:title="posterior lateral eye" id="ABBRID0E61BI" xlink:type="simple">PLE</abbrev>-<abbrev xmlns:xlink="http://www.w3.org/1999/xlink" xlink:title="posterior lateral eye" id="ABBRID0ED2BI" xlink:type="simple">PLE</abbrev> 1.98, <abbrev xmlns:xlink="http://www.w3.org/1999/xlink" xlink:title="anterior median eye" id="ABBRID0EH2BI" xlink:type="simple">AME</abbrev>-<abbrev xmlns:xlink="http://www.w3.org/1999/xlink" xlink:title="anterior lateral eye" id="ABBRID0EL2BI" xlink:type="simple">ALE</abbrev> 0.18, <abbrev xmlns:xlink="http://www.w3.org/1999/xlink" xlink:title="anterior median eye" id="ABBRID0EP2BI" xlink:type="simple">AME</abbrev>-<abbrev xmlns:xlink="http://www.w3.org/1999/xlink" xlink:title="posterior median eye" id="ABBRID0ET2BI" xlink:type="simple">PME</abbrev> 0.13, <abbrev xmlns:xlink="http://www.w3.org/1999/xlink" xlink:title="anterior median eye" id="ABBRID0EX2BI" xlink:type="simple">AME</abbrev>-<abbrev xmlns:xlink="http://www.w3.org/1999/xlink" xlink:title="posterior lateral eye" id="ABBRID0E22BI" xlink:type="simple">PLE</abbrev> 0.64, <abbrev xmlns:xlink="http://www.w3.org/1999/xlink" xlink:title="anterior lateral eye" id="ABBRID0E62BI" xlink:type="simple">ALE</abbrev>-<abbrev xmlns:xlink="http://www.w3.org/1999/xlink" xlink:title="posterior lateral eye" id="ABBRID0ED3BI" xlink:type="simple">PLE</abbrev> 0.31, <abbrev xmlns:xlink="http://www.w3.org/1999/xlink" xlink:title="anterior lateral eye" id="ABBRID0EH3BI" xlink:type="simple">ALE</abbrev>-<abbrev xmlns:xlink="http://www.w3.org/1999/xlink" xlink:title="posterior median eye" id="ABBRID0EL3BI" xlink:type="simple">PME</abbrev> 0.35, <abbrev xmlns:xlink="http://www.w3.org/1999/xlink" xlink:title="posterior median eye" id="ABBRID0EP3BI" xlink:type="simple">PME</abbrev>-<abbrev xmlns:xlink="http://www.w3.org/1999/xlink" xlink:title="posterior lateral eye" id="ABBRID0ET3BI" xlink:type="simple">PLE</abbrev> 0.14. <bold><abbrev xmlns:xlink="http://www.w3.org/1999/xlink" xlink:title="Eye Index: EI" id="ABBRID0EY3BI" xlink:type="simple">EI</abbrev></bold> (<abbrev xmlns:xlink="http://www.w3.org/1999/xlink" xlink:title="anterior median eye" id="ABBRID0E33BI" xlink:type="simple">AME</abbrev>) 3.48, <bold><abbrev xmlns:xlink="http://www.w3.org/1999/xlink" xlink:title="Eye Index: EI" id="ABBRID0EB4BI" xlink:type="simple">EI</abbrev></bold> (<abbrev xmlns:xlink="http://www.w3.org/1999/xlink" xlink:title="anterior lateral eye" id="ABBRID0EF4BI" xlink:type="simple">ALE</abbrev>) 4.34.</p><p><bold><italic>Chelicerae</italic></bold> (Fig. <xref ref-type="fig" rid="F8">8A–C</xref>). length 8.92, dorsal width 3.68, lateral width 6.28, fang curve length 7.48. Teeth 11, mesoventral denticles sparse ~ 35. Setation: <bold><abbrev xmlns:xlink="http://www.w3.org/1999/xlink" xlink:title="Tactile setae" id="ABBRID0EV4BI" xlink:type="simple">TS</abbrev></bold>, long pale brown setae on dorsal and upper 1/2 retrolateral surface, longer anteriorly. Lower 1/2 of retrolateral surface posteriorly with a patch of pallid filiform setae, anteriorly needleform. Mesoretrolateral surface with rows of very sparse setae basally spiniform, anteriorly needleform. Mesoprolateral surface with intercheliceral setae in arcuate strip of rows of pallid needleform setae originating basally. Lower 1/2, prolaterally, sparsely covered with brown needleform setae, filiform above. <bold><abbrev xmlns:xlink="http://www.w3.org/1999/xlink" xlink:title="Cuticular scales" id="ABBRID0E14BI" xlink:type="simple">SC</abbrev></bold>, flat, translucent, brownish white scales, covering dorsal and upper retrolateral surface. Cheliceral strikers (Fig. <xref ref-type="fig" rid="F8">8C</xref>): Primary rows, ~ 16, 0.65–0.91 dark, long spiniform with filiform ends. Secondary rows, ~ 136, 0.21–0.55, dark long and short spiniform. Tertiary rows, ~ 114, 0.16–0.23, pallid very short needleform setae. Pseudostrikers long and pallid, and present ventrally.</p><fig id="F8" position="float" orientation="portrait"><object-id xmlns:xlink="http://www.w3.org/1999/xlink" content-type="doi" xlink:type="simple">10.3897/zookeys.1233.128056.figure8</object-id><object-id xmlns:xlink="http://www.w3.org/1999/xlink" content-type="arpha" xlink:type="simple">C1659DC3-8E76-5571-9BF8-FBC53DA4C1DA</object-id><label>Figure 8.</label><caption><p><italic><tp:taxon-name><tp:taxon-name-part taxon-name-part-type="genus" reg="Selenobrachys">Selenobrachys</tp:taxon-name-part><tp:taxon-name-part taxon-name-part-type="species" reg="philippinus">philippinus</tp:taxon-name-part></tp:taxon-name></italic> comb. rest. ♂, <abbrev xmlns:xlink="http://www.w3.org/1999/xlink" content-type="institution" xlink:title="Philippine Arachnological Society, Inc. Reference Collection, Manila" id="ABBRID0EV5BI" xlink:type="simple">PASI</abbrev> ara0006 <bold>A</bold> left chelicera, retrolateral view <bold>B</bold> prolateral view <bold>C</bold> cheliceral strikers, retrolateral view.</p></caption><graphic xmlns:xlink="http://www.w3.org/1999/xlink" xlink:href="zookeys-1233-139_article-128056__-g008.jpg" position="float" orientation="portrait" xlink:type="simple" id="oo_1295963.jpg"><uri content-type="original_file" xlink:type="simple">https://binary.pensoft.net/fig/1295963</uri></graphic></fig><p><bold><italic>Maxillae</italic></bold> (Fig. <xref ref-type="fig" rid="F7">7F, G</xref>). Prolateral maxilla 7.47 long, 4.53 wide laterally, 3.75 wide ventrally. Maxilla prolaterally planoconvex, anterior lobe well pronounced, integument orangey brown, darker dorsally, basoventral cuspules ~ 305. Maxillary lyra (Fig. <xref ref-type="fig" rid="F7">7G</xref>): lyrate patch dense, in ovoid shape, truncated proximally, mildly tapering distally, 3.90 long, 2.10 high, total rods ~ 539, on 10–11 rows, surrounded by very fine setae, denser above and distally. Short bacilliform rods ~ 496, 0.24–0.39, needleform. Longer rods ~ 43, 0.49–0.85, paddle-shaped with pointed ends, which ~ 12 have well-defined paddle blades, and thick strong shafts slightly curved outward, located at the lowest rows. Setation: <bold><abbrev xmlns:xlink="http://www.w3.org/1999/xlink" xlink:title="Tactile setae" id="ABBRID0EV6BI" xlink:type="simple">TS</abbrev></bold>, pale brown spiniform setae, longer ventrally, stronger at distodorsal margin. Lyrate patch surrounded by fine setae. Above maxillary suture, two rows of ~ 15 stiff dark spiniform <abbrev xmlns:xlink="http://www.w3.org/1999/xlink" xlink:title="Tactile setae" id="ABBRID0EZ6BI" xlink:type="simple">TS</abbrev>. Retrolateral surface is smooth, with rows of short semi-transparent bristles at lower margin. <bold><abbrev xmlns:xlink="http://www.w3.org/1999/xlink" xlink:title="Cuticular scales" id="ABBRID0E56BI" xlink:type="simple">SC</abbrev></bold>, flat whitish yellow-brown scales covering dorsal surface.</p><p><bold><italic>Labium and sternum</italic></bold> (Fig. <xref ref-type="fig" rid="F7">7C, E</xref>). Labium: 2.32 long, 3.15 wide. Integument orangey brown, darker posteriorly, anterior 1/3 with cuspules ~ 471. Setation: <bold><abbrev xmlns:xlink="http://www.w3.org/1999/xlink" xlink:title="Tactile setae" id="ABBRID0EOACI" xlink:type="simple">TS</abbrev></bold>(a), long, pale brown with pale filiform ends, covering labium anteriorly and laterally except on cuspule cluster, longer and greater at anterior edge, all pointing anteriorly. <bold><abbrev xmlns:xlink="http://www.w3.org/1999/xlink" xlink:title="Tactile setae" id="ABBRID0ETACI" xlink:type="simple">TS</abbrev></bold>(b), dark, short needleform below cuspule cluster. Sternum: 8.20 long, 6.93 wide, integument yellowish brown. Posterior sternal corner acuminate and lateral corners weakly acuminate. Setation: <bold><abbrev xmlns:xlink="http://www.w3.org/1999/xlink" xlink:title="Tactile setae" id="ABBRID0EYACI" xlink:type="simple">TS</abbrev></bold>(a), long pale brown spiniform setae, pale apically, on entire sternum but sparse medially. <bold><abbrev xmlns:xlink="http://www.w3.org/1999/xlink" xlink:title="Tactile setae" id="ABBRID0E4ACI" xlink:type="simple">TS</abbrev></bold>(b), fine, pallid, and short spiniform, at sternal margin. <bold><abbrev xmlns:xlink="http://www.w3.org/1999/xlink" xlink:title="Cuticular scales" id="ABBRID0ECBCI" xlink:type="simple">SC</abbrev></bold>, white flat scale mat covering entire sternum. Labiosternal sigilla 1.49 long, 0.38 wide, 0.75 apart. Sternal sigilla 3 pairs, anterior sigilla 0.34 long, 0.22 wide, 4.53 apart, and 0.26 away from sternal margin adjacent to coxa I, median sigilla 0.81 long, 0. 34 wide, 3.93 apart, and 0.50 away from sternal margin adjacent to coxa II, posterior sigilla broad (Fig. <xref ref-type="fig" rid="F7">7E</xref>), 1.40 long, 0.58 wide, 1.60 apart, and 1.17 away from sternal margin adjacent to coxa III.</p><p><bold><italic>Abdomen and spinnerets</italic></bold>. Abdomen: 18.69 long, 7.65 wide. ovular elongated, integument pale citron brown. Setation: <bold><abbrev xmlns:xlink="http://www.w3.org/1999/xlink" xlink:title="Tactile setae" id="ABBRID0ESBCI" xlink:type="simple">TS</abbrev></bold>(a), long, citron brown with darker bases, needleform, on entire abdomen, shorter ventrally, and pallid on book lungs. <bold><abbrev xmlns:xlink="http://www.w3.org/1999/xlink" xlink:title="Tactile setae" id="ABBRID0EXBCI" xlink:type="simple">TS</abbrev></bold>(b), rows of pallid and short paddle-like on book lungs and sparse on epigynal plate. <bold><abbrev xmlns:xlink="http://www.w3.org/1999/xlink" xlink:title="Cuticular scales" id="ABBRID0E3BCI" xlink:type="simple">SC</abbrev></bold>, dense, overlapping flat, translucent, pale brown scales lightened by pale citron integument producing an orangey brown mat covering entire abdomen. Spinnerets: <abbrev xmlns:xlink="http://www.w3.org/1999/xlink" xlink:title="posterior median spinneret" id="ABBRID0EACCI" xlink:type="simple">PMS</abbrev> 2.24 long, 0.74 wide, <abbrev xmlns:xlink="http://www.w3.org/1999/xlink" xlink:title="posterior lateral spinneret" id="ABBRID0EECCI" xlink:type="simple">PLS</abbrev>, anterior 2.56 long, 1.52 wide, median 2.84 long, 1.12 wide, posterior 3.76 long, 1.00 wide. Setation: <bold><abbrev xmlns:xlink="http://www.w3.org/1999/xlink" xlink:title="Tactile setae" id="ABBRID0EJCCI" xlink:type="simple">TS</abbrev></bold> (a), long, citron brown with darker bases, needle form, on dorsal <abbrev xmlns:xlink="http://www.w3.org/1999/xlink" xlink:title="posterior median spinneret" id="ABBRID0ENCCI" xlink:type="simple">PMS</abbrev> and <abbrev xmlns:xlink="http://www.w3.org/1999/xlink" xlink:title="posterior lateral spinneret" id="ABBRID0ERCCI" xlink:type="simple">PLS</abbrev>. <bold><abbrev xmlns:xlink="http://www.w3.org/1999/xlink" xlink:title="Tactile setae" id="ABBRID0EWCCI" xlink:type="simple">TS</abbrev></bold>(b), dark and short, pale brown paddle-like <abbrev xmlns:xlink="http://www.w3.org/1999/xlink" xlink:title="Tactile setae" id="ABBRID0E1CCI" xlink:type="simple">TS</abbrev>, intermixed with spigots, on <abbrev xmlns:xlink="http://www.w3.org/1999/xlink" xlink:title="posterior median spinneret" id="ABBRID0E5CCI" xlink:type="simple">PMS</abbrev> and <abbrev xmlns:xlink="http://www.w3.org/1999/xlink" xlink:title="posterior lateral spinneret" id="ABBRID0ECDCI" xlink:type="simple">PLS</abbrev> ventrally. <bold><abbrev xmlns:xlink="http://www.w3.org/1999/xlink" xlink:title="Cuticular scales" id="ABBRID0EHDCI" xlink:type="simple">SC</abbrev></bold>, flat brownish white scales covering <abbrev xmlns:xlink="http://www.w3.org/1999/xlink" xlink:title="posterior lateral spinneret" id="ABBRID0ELDCI" xlink:type="simple">PLS</abbrev> dorsally.</p><p><bold><italic>Genitalia</italic></bold> (Figs <xref ref-type="fig" rid="F9">9A–C</xref>, <xref ref-type="fig" rid="F10">10A–E</xref>). Palpal Organ: approximately 2/5 of palp tibia length (<bold><abbrev xmlns:xlink="http://www.w3.org/1999/xlink" xlink:title="Palpal Organ Index" id="ABBRID0E6DCI" xlink:type="simple">POI</abbrev></bold> 41.45). Tegulum 1.92 long, 1.81 wide, globular, widest medially, subtegular ridge (<abbrev xmlns:xlink="http://www.w3.org/1999/xlink" xlink:title="subtegular ridge" id="ABBRID0EDECI" xlink:type="simple">StR</abbrev>) weakly pronounced (Fig. <xref ref-type="fig" rid="F10">10A, B</xref>). Embolus length 2.42, width 1.20 basally and 0.37 medially, tip 0.16 wide, Embolus length 1.26 times longer than tegulum length (<bold><abbrev xmlns:xlink="http://www.w3.org/1999/xlink" xlink:title="Embolic Index" id="ABBRID0EMECI" xlink:type="simple">EMI</abbrev></bold> 126.04), base robust, tapering distally, curved retrolaterally and ending to a broad tip. Embolus has a long and stout prolateral superior keel (<abbrev xmlns:xlink="http://www.w3.org/1999/xlink" xlink:title="prolateral superior keel" id="ABBRID0EQECI" xlink:type="simple">PS</abbrev>) (Fig. <xref ref-type="fig" rid="F10">10A, B</xref>) but broad at tip (Fig. <xref ref-type="fig" rid="F10">10E, F</xref>); has prolateral inferior keel (<abbrev xmlns:xlink="http://www.w3.org/1999/xlink" xlink:title="prolateral inferior keel" id="ABBRID0E3ECI" xlink:type="simple">PI</abbrev>) short, emerged from the tip to rear at apical 1/5, below <abbrev xmlns:xlink="http://www.w3.org/1999/xlink" xlink:title="prolateral superior keel" id="ABBRID0EAFCI" xlink:type="simple">PS</abbrev> and embolic opening (<abbrev xmlns:xlink="http://www.w3.org/1999/xlink" xlink:title="embolic opening" id="ABBRID0EEFCI" xlink:type="simple">Op</abbrev>) (Fig. <xref ref-type="fig" rid="F10">10E, F</xref>); apical keel (A) very short, emerged almost at the tip; embolic opening (<abbrev xmlns:xlink="http://www.w3.org/1999/xlink" xlink:title="embolic opening" id="ABBRID0EMFCI" xlink:type="simple">Op</abbrev>) located between <abbrev xmlns:xlink="http://www.w3.org/1999/xlink" xlink:title="prolateral superior keel" id="ABBRID0EQFCI" xlink:type="simple">PS</abbrev> and <abbrev xmlns:xlink="http://www.w3.org/1999/xlink" xlink:title="prolateral inferior keel" id="ABBRID0EUFCI" xlink:type="simple">PI</abbrev> near the tip (Fig. <xref ref-type="fig" rid="F10">10E, F</xref>). Basal lobe pronounced but not broad, projected proximally (Fig. <xref ref-type="fig" rid="F10">10A, B</xref>).</p><fig id="F9" position="float" orientation="portrait"><object-id xmlns:xlink="http://www.w3.org/1999/xlink" content-type="doi" xlink:type="simple">10.3897/zookeys.1233.128056.figure9</object-id><object-id xmlns:xlink="http://www.w3.org/1999/xlink" content-type="arpha" xlink:type="simple">5B30C136-9A9C-5703-A5DA-03EC18DD1E69</object-id><label>Figure 9.</label><caption><p><italic><tp:taxon-name><tp:taxon-name-part taxon-name-part-type="genus" reg="Selenobrachys">Selenobrachys</tp:taxon-name-part><tp:taxon-name-part taxon-name-part-type="species" reg="philippinus">philippinus</tp:taxon-name-part></tp:taxon-name></italic> comb. rest. ♂ <abbrev xmlns:xlink="http://www.w3.org/1999/xlink" content-type="institution" xlink:title="Philippine Arachnological Society, Inc. Reference Collection, Manila" id="ABBRID0ETGCI" xlink:type="simple">PASI</abbrev> ara0006, left pedipalp <bold>A</bold> tibia, cymbium, and palpal organ, prolateral view <bold>B</bold> ventral view <bold>C</bold> retrolateral view <bold>D</bold> left patella to tibia, retrolateral view.</p></caption><graphic xmlns:xlink="http://www.w3.org/1999/xlink" xlink:href="zookeys-1233-139_article-128056__-g009.jpg" position="float" orientation="portrait" xlink:type="simple" id="oo_1295964.jpg"><uri content-type="original_file" xlink:type="simple">https://binary.pensoft.net/fig/1295964</uri></graphic></fig><fig id="F10" position="float" orientation="portrait"><object-id xmlns:xlink="http://www.w3.org/1999/xlink" content-type="doi" xlink:type="simple">10.3897/zookeys.1233.128056.figure10</object-id><object-id xmlns:xlink="http://www.w3.org/1999/xlink" content-type="arpha" xlink:type="simple">B1FEA3C9-3209-5E62-9D92-9E2FCEEE2624</object-id><label>Figure 10.</label><caption><p><italic><tp:taxon-name><tp:taxon-name-part taxon-name-part-type="genus" reg="Selenobrachys">Selenobrachys</tp:taxon-name-part><tp:taxon-name-part taxon-name-part-type="species" reg="philippinus">philippinus</tp:taxon-name-part></tp:taxon-name></italic> comb. rest. ♂, <abbrev xmlns:xlink="http://www.w3.org/1999/xlink" content-type="institution" xlink:title="Philippine Arachnological Society, Inc. Reference Collection, Manila" id="ABBRID0EYHCI" xlink:type="simple">PASI</abbrev> ara0006, left palpal organ <bold>A</bold> prolateral view <bold>B</bold> retrolateral view <bold>C</bold> ventral view <bold>D</bold> apical view <bold>E</bold> tip of embolus, dorsal view <bold>F</bold> prolateral view. Abbreviations: <abbrev xmlns:xlink="http://www.w3.org/1999/xlink" xlink:title="prolateral superior keel" id="ABBRID0EJICI" xlink:type="simple">PS</abbrev>- prolateral superior keel, <abbrev xmlns:xlink="http://www.w3.org/1999/xlink" xlink:title="prolateral inferior keel" id="ABBRID0ENICI" xlink:type="simple">PI</abbrev>- prolateral inferior keel, A- apical keel, <abbrev xmlns:xlink="http://www.w3.org/1999/xlink" xlink:title="basal lobe" id="ABBRID0ERICI" xlink:type="simple">BL</abbrev>- basal lobe, <abbrev xmlns:xlink="http://www.w3.org/1999/xlink" xlink:title="embolic opening" id="ABBRID0EVICI" xlink:type="simple">Op</abbrev>- embolic opening, <abbrev xmlns:xlink="http://www.w3.org/1999/xlink" xlink:title="subtegular ridge" id="ABBRID0EZICI" xlink:type="simple">StR</abbrev>- subtegular ridge.</p></caption><graphic xmlns:xlink="http://www.w3.org/1999/xlink" xlink:href="zookeys-1233-139_article-128056__-g010.jpg" position="float" orientation="portrait" xlink:type="simple" id="oo_1295965.jpg"><uri content-type="original_file" xlink:type="simple">https://binary.pensoft.net/fig/1295965</uri></graphic></fig><p><bold><italic>Legs</italic></bold>. Leg formula: IV, I, II, III. <bold><abbrev xmlns:xlink="http://www.w3.org/1999/xlink" xlink:title="Leg Relation Factor" id="ABBRID0EKJCI" xlink:type="simple">RF</abbrev></bold>~ 91.94, <bold><abbrev xmlns:xlink="http://www.w3.org/1999/xlink" xlink:title="Lateral Leg Index" id="ABBRID0EPJCI" xlink:type="simple">LLI</abbrev></bold> (I) 20.93, <bold><abbrev xmlns:xlink="http://www.w3.org/1999/xlink" xlink:title="Lateral Leg Index" id="ABBRID0EUJCI" xlink:type="simple">LLI</abbrev></bold> (IV) 16.39, <bold><abbrev xmlns:xlink="http://www.w3.org/1999/xlink" xlink:title="Dorsal Leg Index" id="ABBRID0EZJCI" xlink:type="simple">DLI</abbrev></bold> (I) 19.97, <bold><abbrev xmlns:xlink="http://www.w3.org/1999/xlink" xlink:title="Dorsal Leg Index" id="ABBRID0E5JCI" xlink:type="simple">DLI</abbrev></bold> (IV) 16.23, <bold><abbrev xmlns:xlink="http://www.w3.org/1999/xlink" xlink:title="Metatarsal Index" id="ABBRID0EDKCI" xlink:type="simple">MI</abbrev></bold> (I) 80.99, <bold><abbrev xmlns:xlink="http://www.w3.org/1999/xlink" xlink:title="Metatarsal Index" id="ABBRID0EIKCI" xlink:type="simple">MI</abbrev></bold> (IV) 124.10, <bold><abbrev xmlns:xlink="http://www.w3.org/1999/xlink" xlink:title="Tarsal Index" id="ABBRID0ENKCI" xlink:type="simple">TI</abbrev></bold> (I) 59.78, <bold><abbrev xmlns:xlink="http://www.w3.org/1999/xlink" xlink:title="Tarsal Index" id="ABBRID0ESKCI" xlink:type="simple">TI</abbrev></bold> (IV) 44.41. Leg lengths (<abbrev xmlns:xlink="http://www.w3.org/1999/xlink" xlink:title="femur" id="ABBRID0EWKCI" xlink:type="simple">fem</abbrev>, pat, <abbrev xmlns:xlink="http://www.w3.org/1999/xlink" xlink:title="tibia" id="ABBRID0E1KCI" xlink:type="simple">tib</abbrev>, <abbrev xmlns:xlink="http://www.w3.org/1999/xlink" xlink:title="metatarsus" id="ABBRID0E5KCI" xlink:type="simple">met</abbrev>, tar/cym): Palp 31.96 (11.08, 6.46, 10.47, -, 3.95) Leg I 66.41(18.11, 9.92, 16.73, 13.55, 8. 1) Leg II 58.56 (15.7, 8.16, 14.59, 12.86, 7.25) Leg III 51.81(13.04, 6.59, 11.54, 13.63, 7.01) Leg IV 72.23 (17.64, 7.68, 16.8, 20.85, 9.26). Leg lateral width (<abbrev xmlns:xlink="http://www.w3.org/1999/xlink" xlink:title="femur" id="ABBRID0ECLCI" xlink:type="simple">fem</abbrev>, pat, <abbrev xmlns:xlink="http://www.w3.org/1999/xlink" xlink:title="tibia" id="ABBRID0EGLCI" xlink:type="simple">tib</abbrev>, <abbrev xmlns:xlink="http://www.w3.org/1999/xlink" xlink:title="metatarsus" id="ABBRID0EKLCI" xlink:type="simple">met</abbrev>, tar/cym): Palp (2.64, 2.34, 2.56, -, 2.35) Leg I (4.05, 3.61, 3.06, 1.9, 1.28) Leg II (3.49, 3.35, 2.58, 1.45, 1.37) Leg III (3.61, 2.8, 2.39, 1.75, 1.2) Leg IV (3.77, 3.08, 2.34, 1.55, 1.1) Leg dorsal width (<abbrev xmlns:xlink="http://www.w3.org/1999/xlink" xlink:title="femur" id="ABBRID0EOLCI" xlink:type="simple">fem</abbrev>, pat, <abbrev xmlns:xlink="http://www.w3.org/1999/xlink" xlink:title="tibia" id="ABBRID0ESLCI" xlink:type="simple">tib</abbrev>, <abbrev xmlns:xlink="http://www.w3.org/1999/xlink" xlink:title="metatarsus" id="ABBRID0EWLCI" xlink:type="simple">met</abbrev>, tar/cym): Palp (2.63, 2.27, 2-,, 2.38) Leg I (3.75, 3.08, 2.96, 1.84, 1.63) Leg II (3.31, 2.69, 2.54, 1.65, 1.35) Leg III (3.43, 2.61, 2.44, 1.72, 1.31) Leg IV (3.25, 2.76, 2.48, 1.96, 1.27). Cymbium bipartite. Tarsi I–IV transversely cracked, shows transverse weakening or pallid region, tar. I and tar. II more anteriorly, tar. III and tar. IV medially.</p><p><bold><italic>Leg setation and spines</italic></bold>. Setation (femur to tarsus): <bold><abbrev xmlns:xlink="http://www.w3.org/1999/xlink" xlink:title="Tactile setae" id="ABBRID0ECMCI" xlink:type="simple">TS</abbrev></bold>(a), brown spiniform setae on all legs, longer <abbrev xmlns:xlink="http://www.w3.org/1999/xlink" xlink:title="Tactile setae" id="ABBRID0EGMCI" xlink:type="simple">TS</abbrev> pale brown, longer on all femora, ventrally and on palp patella and tibia, thicker on leg III and IV, dense citron brown on tibiae I and II, ventrally. <bold><abbrev xmlns:xlink="http://www.w3.org/1999/xlink" xlink:title="Tactile setae" id="ABBRID0ELMCI" xlink:type="simple">TS</abbrev></bold>(b), short and pallid paddle-like setae, dense on ventral femur I, sparse on ventral palpal femur, ventral patella I, and ventral femur II. <bold><abbrev xmlns:xlink="http://www.w3.org/1999/xlink" xlink:title="Femoral Setation" id="ABBRID0EQMCI" xlink:type="simple">FS</abbrev></bold>, prolateral femur I with dense field (less dense than females) of elongated sword-like <abbrev xmlns:xlink="http://www.w3.org/1999/xlink" xlink:title="Tactile setae" id="ABBRID0EUMCI" xlink:type="simple">TS</abbrev>. <bold><abbrev xmlns:xlink="http://www.w3.org/1999/xlink" xlink:title="Palpal Brush" id="ABBRID0EZMCI" xlink:type="simple">PB</abbrev></bold>, thin layer of short, flat, pale brown, scales, present on dorsal palpal patella and dorsal palpal tibia but very sparse (Fig. <xref ref-type="fig" rid="F9">9D</xref>). <bold><abbrev xmlns:xlink="http://www.w3.org/1999/xlink" xlink:title="Cuticular scales" id="ABBRID0ECNCI" xlink:type="simple">SC</abbrev></bold>, flat whitish scales, darkened by reddish brown integument, covering all legs. Other sensory setae: <bold><abbrev xmlns:xlink="http://www.w3.org/1999/xlink" xlink:title="Epitrichobothria" id="ABBRID0EHNCI" xlink:type="simple">ETB</abbrev></bold>, pair of thin inverted L-shaped clusters of short pale brown setae, starting from basolateral to dorsal Met. I and II, single cluster on Met III and IV. Cymbium with a single cluster dorsally that broadens basally. <bold><abbrev xmlns:xlink="http://www.w3.org/1999/xlink" xlink:title="Trichobothria" id="ABBRID0EMNCI" xlink:type="simple">TB</abbrev></bold>(a), long and short filiform <abbrev xmlns:xlink="http://www.w3.org/1999/xlink" xlink:title="Trichobothria" id="ABBRID0EQNCI" xlink:type="simple">TB</abbrev> intermix with <abbrev xmlns:xlink="http://www.w3.org/1999/xlink" xlink:title="Epitrichobothria" id="ABBRID0EUNCI" xlink:type="simple">ETB</abbrev> in two rows, longest dorsally. <bold><abbrev xmlns:xlink="http://www.w3.org/1999/xlink" xlink:title="Trichobothria" id="ABBRID0EZNCI" xlink:type="simple">TB</abbrev></bold>(b), rows of unordered clavate <abbrev xmlns:xlink="http://www.w3.org/1999/xlink" xlink:title="Trichobothria" id="ABBRID0E4NCI" xlink:type="simple">TB</abbrev>, varying in size, present in all tarsi, and intermix with tarsal <abbrev xmlns:xlink="http://www.w3.org/1999/xlink" xlink:title="Epitrichobothria" id="ABBRID0EBOCI" xlink:type="simple">ETB</abbrev>. <bold><abbrev xmlns:xlink="http://www.w3.org/1999/xlink" xlink:title="Chemosensory sensilla" id="ABBRID0EGOCI" xlink:type="simple">CHS</abbrev></bold>, tiny, pale brown translucent erect sensilla tapering apically, present on the palpal and all leg femora to tarsi and intermixes with tarsal and metatarsal scopulae. Spines (dorsal-dorsoprolateral-dorsoretrolateral-ventral): Met I (0-0-0-1), Met II (0-0-0-3). Met III (0-1-1-4). Met IV (0-1-1-3).</p><p><bold><italic>Coxae and trochantera</italic></bold>. Coxae: Length (coxa I, II, III, IV), 8.16, 7.88, 6.78, 7.31. Width (coxa I, II, III, IV), 4.49, 3.97, 4.27, 4.21. Setation: <bold><abbrev xmlns:xlink="http://www.w3.org/1999/xlink" xlink:title="Tactile setae" id="ABBRID0ESOCI" xlink:type="simple">TS</abbrev></bold>(a), long pale brown setae, covering dorsal and ventral surfaces; <bold><abbrev xmlns:xlink="http://www.w3.org/1999/xlink" xlink:title="Tactile setae" id="ABBRID0EXOCI" xlink:type="simple">TS</abbrev></bold>(b), strong and short spiniform setae, prolaterally on all coxae; <bold><abbrev xmlns:xlink="http://www.w3.org/1999/xlink" xlink:title="Tactile setae" id="ABBRID0E3OCI" xlink:type="simple">TS</abbrev></bold>(c), patches of fine setal fringe present laterally on coxae, intermixed with <abbrev xmlns:xlink="http://www.w3.org/1999/xlink" xlink:title="Tactile setae" id="ABBRID0EAPCI" xlink:type="simple">TS</abbrev>; <bold><abbrev xmlns:xlink="http://www.w3.org/1999/xlink" xlink:title="Tactile setae" id="ABBRID0EFPCI" xlink:type="simple">TS</abbrev></bold>(d), Coxae I–IV have rows of short semi-translucent bristles, prolaterally, denser on coxae I and II. <bold><abbrev xmlns:xlink="http://www.w3.org/1999/xlink" xlink:title="Cuticular scales" id="ABBRID0EKPCI" xlink:type="simple">SC</abbrev></bold>(a), flat, grayish brown scales, covering the ventral to retrolateral 1/2; <bold><abbrev xmlns:xlink="http://www.w3.org/1999/xlink" xlink:title="Cuticular scales" id="ABBRID0EPPCI" xlink:type="simple">SC</abbrev></bold>(b), white, cottony, and acicular, covering the dorsal of all coxae. Trochantera: Length (<abbrev xmlns:xlink="http://www.w3.org/1999/xlink" xlink:title="trochanter" id="ABBRID0ETPCI" xlink:type="simple">troch</abbrev>. palp I, II, III, IV), 2.78, 3.95, 3.02, 1.84, 2.77. Width (<abbrev xmlns:xlink="http://www.w3.org/1999/xlink" xlink:title="trochanter" id="ABBRID0EXPCI" xlink:type="simple">troch</abbrev>. palp I, II, III, IV), 2.59, 3.99, 3.52, 3.44, 3.62.</p><p><bold><italic>Scopulae and claws</italic></bold>. Scopulae: cymbium scopulated ventrally. Tar. I, entire, but intermixed with one or two longitudinal rows of very sparse short spiniform setae. Tar. II, entire, but intermixed with one or two longitudinal rows of very sparse short spiniform setae. Tar. III, entire, but intermixed with two or three longitudinal rows of short spiniform setae. Tar. IV, divided by four rows of strong and long spiniform setae. Met. I ventral surface almost completely scopulated, entire, but with one or two longitudinal rows of very sparse long setae. Met. II, almost all ventral surface covered, entire, but intermixed with one or two longitudinal rows of very sparse long setae. Met. III, covering 4/5 distally, entire, but intermixed with one or two longitudinal rows of very sparse long setae. Met. IV, covering 3/4 distally, divided by two or three rows of strong long setae. Claws: pair of claws present on all leg tarsi, with one to three teeth on each claw. Tarsal IV claw, 2.27, with unpaired inferior third claw. 0.20.</p><p><bold><italic>Color in life</italic></bold>. Monochromatic. The reddish brown integument is lightened by whitish scales creating a uniform orange to orangey brown body coloration (Fig. <xref ref-type="fig" rid="F7">7A</xref>).</p></tp:treatment-sec><tp:treatment-sec sec-type="variation" id="SECID0ENQCI"><title>Variation.</title><p>The third inferior claw is absent or almost absent on some specimens and varies in length if present, which is also observed in other species in this study.</p></tp:treatment-sec><tp:treatment-sec sec-type="distribution" id="SECID0ESQCI"><title>Natural history and distribution.</title><p>Spiders are found roaming outside near their burrows at night. Burrows, not self-dug, are found near streams under metamorphic rock boulders and crevices on mountain slopes. Known only from Mambucal Resort and Wildlife Sanctuary (at the foot of Mt. Canlaon) and Sipalay City (<xref ref-type="bibr" rid="B68">West et al. 2012</xref>) in Negros Occidental, Negros Island, Philippines. Reports from the internet in the islands of Panay, Guimaras, and Cebu are unverified and may represent a separate island endemic species of <italic><tp:taxon-name><tp:taxon-name-part taxon-name-part-type="genus" reg="Selenobrachys">Selenobrachys</tp:taxon-name-part></tp:taxon-name></italic>.</p></tp:treatment-sec><tp:treatment-sec sec-type="etymology" id="SECID0EDRCI"><title>Etymology.</title><p>The specific epithet is a masculine adjective derived from the country locality, the Philippines (<xref ref-type="bibr" rid="B46">Schmidt 1999</xref>).</p></tp:treatment-sec><tp:treatment-sec><!--Section generated to contain objects referenced in tp:taxon-treatment.--><fig id="F7" position="float" orientation="portrait"><object-id xmlns:xlink="http://www.w3.org/1999/xlink" content-type="doi" xlink:type="simple">10.3897/zookeys.1233.128056.figure7</object-id><object-id xmlns:xlink="http://www.w3.org/1999/xlink" content-type="arpha" xlink:type="simple">58BFCB65-F7F1-5304-892F-8EE25268B197</object-id><label>Figure 7.</label><caption><p><italic><tp:taxon-name><tp:taxon-name-part taxon-name-part-type="genus" reg="Selenobrachys">Selenobrachys</tp:taxon-name-part><tp:taxon-name-part taxon-name-part-type="species" reg="philippinus">philippinus</tp:taxon-name-part></tp:taxon-name></italic> comb. rest. ♂, <abbrev xmlns:xlink="http://www.w3.org/1999/xlink" content-type="institution" xlink:title="Philippine Arachnological Society, Inc. Reference Collection, Manila" id="ABBRID0EQNBI" xlink:type="simple">PASI</abbrev> ara0006 <bold>A</bold> dorsal habitus <bold>B</bold> prosoma dorsal view <bold>C</bold> ventral view <bold>D</bold> ocular tubercle, dorsal view <bold>E</bold> posterior sternal sigilla <bold>F</bold> left maxilla, prolateral view <bold>G</bold> lyra on left prolateral maxilla.</p></caption><graphic xmlns:xlink="http://www.w3.org/1999/xlink" xlink:href="zookeys-1233-139_article-128056__-g007.jpg" position="float" orientation="portrait" xlink:type="simple" id="oo_1295962.jpg"><uri content-type="original_file" xlink:type="simple">https://binary.pensoft.net/fig/1295962</uri></graphic></fig><fig id="F18" position="float" orientation="portrait"><object-id xmlns:xlink="http://www.w3.org/1999/xlink" content-type="doi" xlink:type="simple">10.3897/zookeys.1233.128056.figure18</object-id><object-id xmlns:xlink="http://www.w3.org/1999/xlink" content-type="arpha" xlink:type="simple">40BE45BE-D74D-5FCC-9167-4304C2EF4DEB</object-id><label>Figure 18.</label><caption><p>Spermathecae, dorsal view <bold>A</bold><italic><tp:taxon-name><tp:taxon-name-part taxon-name-part-type="genus" reg="Selenobrachys">Selenobrachys</tp:taxon-name-part><tp:taxon-name-part taxon-name-part-type="species" reg="ustromsupasius">ustromsupasius</tp:taxon-name-part></tp:taxon-name></italic> sp. nov., paratype ♀, <abbrev xmlns:xlink="http://www.w3.org/1999/xlink" content-type="institution" xlink:title="University of Santo Tomas - Arachnid Reference Collection, Manila" id="ABBRID0E1DAK" xlink:type="simple">UST-ARC</abbrev> 0005 <bold>B</bold><italic><tp:taxon-name><tp:taxon-name-part taxon-name-part-type="genus" reg="Selenobrachys">Selenobrachys</tp:taxon-name-part><tp:taxon-name-part taxon-name-part-type="species" reg="philippinus">philippinus</tp:taxon-name-part></tp:taxon-name></italic> comb. rest., ♀, <abbrev xmlns:xlink="http://www.w3.org/1999/xlink" content-type="institution" xlink:title="University of Santo Tomas - Arachnid Reference Collection, Manila" id="ABBRID0EMEAK" xlink:type="simple">UST-ARC</abbrev> 0117 <bold>C</bold><italic><tp:taxon-name><tp:taxon-name-part taxon-name-part-type="genus" reg="Orphnaecus">Orphnaecus</tp:taxon-name-part><tp:taxon-name-part taxon-name-part-type="species" reg="kwebaburdeos">kwebaburdeos</tp:taxon-name-part></tp:taxon-name></italic>, ♀, <abbrev xmlns:xlink="http://www.w3.org/1999/xlink" xlink:title="University of Santo Tomas" id="ABBRID0E5EAK" xlink:type="simple">UST</abbrev>- ARC 0060 <bold>D</bold><italic><tp:taxon-name><tp:taxon-name-part taxon-name-part-type="genus" reg="Orphnaecus">Orphnaecus</tp:taxon-name-part><tp:taxon-name-part taxon-name-part-type="species" reg="pellitus">pellitus</tp:taxon-name-part></tp:taxon-name></italic>, ♀, <abbrev xmlns:xlink="http://www.w3.org/1999/xlink" content-type="institution" xlink:title="University of Santo Tomas - Arachnid Reference Collection, Manila" id="ABBRID0EPFAK" xlink:type="simple">UST-ARC</abbrev> 0031.</p></caption><graphic xmlns:xlink="http://www.w3.org/1999/xlink" xlink:href="zookeys-1233-139_article-128056__-g018.jpg" position="float" orientation="portrait" xlink:type="simple" id="oo_1295973.jpg"><uri content-type="original_file" xlink:type="simple">https://binary.pensoft.net/fig/1295973</uri></graphic></fig><fig id="F20" position="float" orientation="portrait"><object-id xmlns:xlink="http://www.w3.org/1999/xlink" content-type="doi" xlink:type="simple">10.3897/zookeys.1233.128056.figure20</object-id><object-id xmlns:xlink="http://www.w3.org/1999/xlink" content-type="arpha" xlink:type="simple">74D191FB-9544-5DFF-9C61-57C149B5A53C</object-id><label>Figure 20.</label><caption><p>Largest stridulating setae on maxillary lyra <bold>A</bold>–<bold>C</bold> dorsal view <bold>D</bold>–<bold>F</bold> prolateral view <bold>A</bold>, <bold>D</bold><italic><tp:taxon-name><tp:taxon-name-part taxon-name-part-type="genus" reg="Orphnaecus">Orphnaecus</tp:taxon-name-part></tp:taxon-name></italic> sp. <bold>B</bold>, <bold>E</bold><italic><tp:taxon-name><tp:taxon-name-part taxon-name-part-type="genus" reg="Selenobrachys">Selenobrachys</tp:taxon-name-part><tp:taxon-name-part taxon-name-part-type="species" reg="philippinus">philippinus</tp:taxon-name-part></tp:taxon-name></italic> comb. rest <bold>C</bold>, <bold>F</bold><italic><tp:taxon-name><tp:taxon-name-part taxon-name-part-type="genus" reg="Chilocosmia">Chilocosmia</tp:taxon-name-part><tp:taxon-name-part taxon-name-part-type="species" reg="dichromata">dichromata</tp:taxon-name-part></tp:taxon-name></italic> comb. rest <bold>G</bold><italic><tp:taxon-name><tp:taxon-name-part taxon-name-part-type="genus" reg="Orphnaecus">Orphnaecus</tp:taxon-name-part><tp:taxon-name-part taxon-name-part-type="species" reg="pellitus">pellitus</tp:taxon-name-part></tp:taxon-name></italic>, syntype ♀, lyra on prolateral maxillary surface.</p></caption><graphic xmlns:xlink="http://www.w3.org/1999/xlink" xlink:href="zookeys-1233-139_article-128056__-g020.jpg" position="float" orientation="portrait" xlink:type="simple" id="oo_1295975.jpg"><uri content-type="original_file" xlink:type="simple">https://binary.pensoft.net/fig/1295975</uri></graphic></fig><fig id="F21" position="float" orientation="portrait"><object-id xmlns:xlink="http://www.w3.org/1999/xlink" content-type="doi" xlink:type="simple">10.3897/zookeys.1233.128056.figure21</object-id><object-id xmlns:xlink="http://www.w3.org/1999/xlink" content-type="arpha" xlink:type="simple">EA3F27F5-8476-5685-AB80-BC12AB6C0AFA</object-id><label>Figure 21.</label><caption><p>Femoral Setation (<abbrev xmlns:xlink="http://www.w3.org/1999/xlink" xlink:title="Femoral Setation" id="ABBRID0EOQAK" xlink:type="simple">FS</abbrev>) on left prolateral femur I <bold>A</bold>, <bold>B</bold><italic><tp:taxon-name><tp:taxon-name-part taxon-name-part-type="genus" reg="Orphnaecus">Orphnaecus</tp:taxon-name-part><tp:taxon-name-part taxon-name-part-type="species" reg="kwebaburdeos">kwebaburdeos</tp:taxon-name-part></tp:taxon-name></italic>, ♀, <abbrev xmlns:xlink="http://www.w3.org/1999/xlink" content-type="institution" xlink:title="University of Santo Tomas - Arachnid Reference Collection, Manila" id="ABBRID0EBRAK" xlink:type="simple">UST-ARC</abbrev> 0064 <bold>C</bold>, <bold>D</bold><italic><tp:taxon-name><tp:taxon-name-part taxon-name-part-type="genus" reg="Orphnaecus">Orphnaecus</tp:taxon-name-part></tp:taxon-name></italic> sp.’ L3’, ♀, <abbrev xmlns:xlink="http://www.w3.org/1999/xlink" content-type="institution" xlink:title="University of Santo Tomas - Arachnid Reference Collection, Manila" id="ABBRID0ERRAK" xlink:type="simple">UST-ARC</abbrev> 0134 <bold>E</bold>, <bold>F</bold><italic><tp:taxon-name><tp:taxon-name-part taxon-name-part-type="genus" reg="Selenobrachys">Selenobrachys</tp:taxon-name-part><tp:taxon-name-part taxon-name-part-type="species" reg="ustromsupasius">ustromsupasius</tp:taxon-name-part></tp:taxon-name></italic> sp. nov., paratype ♀, <abbrev xmlns:xlink="http://www.w3.org/1999/xlink" content-type="institution" xlink:title="University of Santo Tomas - Arachnid Reference Collection, Manila" id="ABBRID0EFSAK" xlink:type="simple">UST-ARC</abbrev> 0005 <bold>G</bold>, <bold>H</bold><italic><tp:taxon-name><tp:taxon-name-part taxon-name-part-type="genus" reg="Selenobrachys">Selenobrachys</tp:taxon-name-part><tp:taxon-name-part taxon-name-part-type="species" reg="philippinus">philippinus</tp:taxon-name-part></tp:taxon-name></italic> comb. rest., ♀, <abbrev xmlns:xlink="http://www.w3.org/1999/xlink" content-type="institution" xlink:title="University of Santo Tomas - Arachnid Reference Collection, Manila" id="ABBRID0EZSAK" xlink:type="simple">UST-ARC</abbrev> 0112 <bold>I</bold>, <bold>J</bold><italic><tp:taxon-name><tp:taxon-name-part taxon-name-part-type="genus" reg="Chilocosmia">Chilocosmia</tp:taxon-name-part><tp:taxon-name-part taxon-name-part-type="species" reg="dichromata">dichromata</tp:taxon-name-part></tp:taxon-name></italic> comb. rest., ♂, <named-content xmlns:xlink="http://www.w3.org/1999/xlink" content-type="dwc:institutional_code" xlink:title="Staatliches Museum für Naturkunde, Stuttgart" xlink:href="http://grbio.org/institution/staatliches-museum-fuer-naturkund-stuttgart" xlink:type="simple">SMNS</named-content> Aran-004182 <bold>B</bold>, <bold>D</bold>, <bold>F</bold>, <bold>H, J</bold> magnified view of the left femur I median prolateral surface.</p></caption><graphic xmlns:xlink="http://www.w3.org/1999/xlink" xlink:href="zookeys-1233-139_article-128056__-g021.jpg" position="float" orientation="portrait" xlink:type="simple" id="oo_1295976.jpg"><uri content-type="original_file" xlink:type="simple">https://binary.pensoft.net/fig/1295976</uri></graphic></fig></tp:treatment-sec><ref-list><ref id="B46"><mixed-citation xmlns:xlink="http://www.w3.org/1999/xlink" xlink:type="simple"><person-group><name name-style="western"><surname>Schmidt</surname><given-names>G</given-names></name></person-group> (<year>1999</year>) <article-title><italic><tp:taxon-name><tp:taxon-name-part taxon-name-part-type="genus">Selenobrachys</tp:taxon-name-part><tp:taxon-name-part taxon-name-part-type="species">philippinus</tp:taxon-name-part></tp:taxon-name></italic> gen. et sp. n. (<tp:taxon-name><tp:taxon-name-part taxon-name-part-type="order">Araneae</tp:taxon-name-part></tp:taxon-name>: <tp:taxon-name><tp:taxon-name-part taxon-name-part-type="family">Theraphosidae</tp:taxon-name-part></tp:taxon-name>: <tp:taxon-name><tp:taxon-name-part taxon-name-part-type="subfamily">Selenocosmiinae</tp:taxon-name-part></tp:taxon-name>), eine neue <tp:taxon-name><tp:taxon-name-part taxon-name-part-type="family">Theraphosidae</tp:taxon-name-part></tp:taxon-name> sp. von der Insel Negros (Philippinen).</article-title><source>Arachnologisches Magazin</source><volume>7</volume>(<issue>5</issue>): <fpage>1</fpage>–<lpage>13</lpage>.</mixed-citation></ref><ref id="B68"><mixed-citation xmlns:xlink="http://www.w3.org/1999/xlink" xlink:type="simple"><person-group><name name-style="western"><surname>West</surname><given-names>RC</given-names></name><name name-style="western"><surname>Nunn</surname><given-names>SC</given-names></name><name name-style="western"><surname>Hogg</surname><given-names>S</given-names></name></person-group> (<year>2012</year>) <article-title>A new tarantula genus, <italic><tp:taxon-name><tp:taxon-name-part taxon-name-part-type="genus">Psednocnemis</tp:taxon-name-part></tp:taxon-name></italic>, from West Malaysia (<tp:taxon-name><tp:taxon-name-part taxon-name-part-type="order">Araneae</tp:taxon-name-part></tp:taxon-name>: <tp:taxon-name><tp:taxon-name-part taxon-name-part-type="family">Theraphosidae</tp:taxon-name-part></tp:taxon-name>), with cladistic analyses and biogeography of <tp:taxon-name><tp:taxon-name-part taxon-name-part-type="subfamily">Selenocosmiinae</tp:taxon-name-part></tp:taxon-name> Simon, 1889.</article-title><source>Zootaxa</source><volume>3299</volume>: <fpage>1</fpage>–<lpage>43</lpage>. <ext-link xlink:href="10.11646/zootaxa.3299.1.1" ext-link-type="doi" xlink:type="simple">https://doi.org/10.11646/zootaxa.3299.1.1</ext-link></mixed-citation></ref></ref-list></tp:taxon-treatment>
