# Supplementary material for: ﻿Taxonomic revalidation of Selenobrachys Schmidt, 1999 and Chilocosmia Schmidt & von Wirth, 1992 based on morphological and molecular analyses (Araneae, Theraphosidae), with the description of a new species from Romblon Island, Philippines
Source: Zookeys. 2025 Mar 31;1233:139–93. doi: 10.3897/zookeys.1233.128056 (PMC11976310; doi:10.3897/zookeys.1233.128056)
Supplement: XML Treatment for Selenobrachys ustromsupasius [file zookeys.1233.128056-treatment8.xml]

<!DOCTYPE tp:taxon-treatment
  PUBLIC "-//TaxonX//DTD Taxonomic Treatment Publishing DTD v0 20100105//EN" "tax-treatment-NSO.dtd">
<tp:taxon-treatment xmlns:tp="http://www.plazi.org/taxpub"><tp:treatment-meta><kwd-group><label>Taxon classification</label><kwd>
                  <named-content content-type="kingdom">Animalia</named-content>
                </kwd><kwd>
                  <named-content content-type="order">Araneae</named-content>
                </kwd><kwd>
                  <named-content content-type="family">Theraphosidae</named-content>
                </kwd></kwd-group><mixed-citation publication-type="journal"><person-group><name><surname>Acuña</surname><given-names>Darrell C.</given-names></name><name><surname>Dumbrique</surname><given-names>Maria Mikaela U.</given-names></name><name><surname>Ranido</surname><given-names>Maricel C.</given-names></name><name><surname>Ragasa</surname><given-names>Lorenz Rhuel P.</given-names></name><name><surname>Noriega</surname><given-names>Charles Nylxon C.</given-names></name><name><surname>Mayor</surname><given-names>Anna Beatriz R.</given-names></name><name><surname>Florendo Jr</surname><given-names>Gregorio Antonio</given-names></name><name><surname>Fadri</surname><given-names>Mary Jane A.</given-names></name><name><surname>von Wirth</surname><given-names>Volker</given-names></name><name><surname>Santiago-Bautista</surname><given-names>Myla R.</given-names></name><name><surname>Guevarra Jr</surname><given-names>Leonardo A.</given-names></name></person-group><article-title>﻿Taxonomic revalidation of <italic><tp:taxon-name><tp:taxon-name-part taxon-name-part-type="genus" reg="Selenobrachys">Selenobrachys</tp:taxon-name-part></tp:taxon-name></italic> Schmidt, 1999 and <italic><tp:taxon-name><tp:taxon-name-part taxon-name-part-type="genus" reg="Chilocosmia">Chilocosmia</tp:taxon-name-part></tp:taxon-name></italic> Schmidt &amp; von Wirth, 1992 based on morphological and molecular analyses (<tp:taxon-name><tp:taxon-name-part taxon-name-part-type="order">Araneae</tp:taxon-name-part></tp:taxon-name>, <tp:taxon-name><tp:taxon-name-part taxon-name-part-type="family">Theraphosidae</tp:taxon-name-part></tp:taxon-name>), with the description of a new species from Romblon Island, Philippines</article-title><source>Zookeys</source><day>31</day><month>03</month><year>2025</year><volume>1233</volume><fpage>139</fpage><lpage>193</lpage><pub-id pub-id-type="doi">10.3897/zookeys.1233.128056</pub-id></mixed-citation></tp:treatment-meta><tp:nomenclature><label>﻿</label><tp:taxon-name>
                <object-id xmlns:xlink="http://www.w3.org/1999/xlink" content-type="arpha" xlink:type="simple">61E4C0E1-35E5-5681-A12A-A8A582E5160C</object-id>
                <tp:taxon-name-part taxon-name-part-type="genus" reg="Selenobrachys">Selenobrachys</tp:taxon-name-part>
                <tp:taxon-name-part taxon-name-part-type="species" reg="ustromsupasius">ustromsupasius</tp:taxon-name-part>
                <object-id xmlns:xlink="http://www.w3.org/1999/xlink" content-type="zoobank" xlink:type="simple">https://zoobank.org/96F1B924-D25E-48A5-AEB9-4548078E2E15</object-id>
              </tp:taxon-name><tp:taxon-status xmlns:xlink="http://www.w3.org/1999/xlink" xlink:type="simple">sp. nov.</tp:taxon-status><xref ref-type="fig" rid="F11">Figs 11</xref><xref ref-type="fig" rid="F12">, 12</xref><xref ref-type="fig" rid="F13">, 13</xref><xref ref-type="fig" rid="F14">, 14</xref><xref ref-type="fig" rid="F15">, 15B–D</xref><xref ref-type="fig" rid="F16">, 16</xref><xref ref-type="fig" rid="F17">, 17</xref><xref ref-type="fig" rid="F18">, 18A</xref><xref ref-type="fig" rid="F21">, 21E, F</xref></tp:nomenclature><tp:treatment-sec sec-type="type material" id="SECID0E1TCI"><title>Type material examined.</title><p>Philippines: Romblon Island— <bold>Romblon Prov. • <italic>holotype</italic></bold> ♂, <abbrev xmlns:xlink="http://www.w3.org/1999/xlink" content-type="institution" xlink:title="University of Santo Tomas - Arachnid Reference Collection, Manila" id="ABBRID0EEUCI" xlink:type="simple">UST-ARC</abbrev> 0002 (field#R01-02), <bold><italic>paratypes</italic></bold> 4 ♂♂, 8 ♀♀, 1 j, <abbrev xmlns:xlink="http://www.w3.org/1999/xlink" content-type="institution" xlink:title="University of Santo Tomas - Arachnid Reference Collection, Manila" id="ABBRID0EMUCI" xlink:type="simple">UST-ARC</abbrev> 0001, 0003–0014 (field#R01-01, R01-03–R01-14); Municipality of Romblon, Brgy. Tambac; <named-content xmlns:xlink="http://www.w3.org/1999/xlink" content-type="dwc:verbatimCoordinates" xlink:type="simple"><named-content content-type="geo-json" specific-use="{&#34;type&#34;:&#34;Point&#34;,&#34;coordinates&#34;:[122.294325,12.533510]}" id="NCID0EUUCI" xlink:type="simple">12°32.0106'N, 122°17.6595'E</named-content></named-content>, 200 m a.s.l., Sep 2022, AB Mayor, L De Capiz, RM De Capiz leg. • <bold><italic>paratypes</italic></bold> 2 ♂♂, 4 ♀♀, 10 j, <abbrev xmlns:xlink="http://www.w3.org/1999/xlink" content-type="institution" xlink:title="University of Santo Tomas - Arachnid Reference Collection, Manila" id="ABBRID0E3UCI" xlink:type="simple">UST-ARC</abbrev> 0015–0030 (field#R02-01–R02-16); Municipality of Romblon, Brgy. Guimpingan; <named-content xmlns:xlink="http://www.w3.org/1999/xlink" content-type="dwc:verbatimCoordinates" xlink:type="simple"><named-content content-type="geo-json" specific-use="{&#34;type&#34;:&#34;Point&#34;,&#34;coordinates&#34;:[122.287360,12.587463]}" id="NCID0EEVCI" xlink:type="simple">12°35.2478'N, 122°17.2416'E</named-content></named-content>, 80 m a.s.l., 24 Feb 2023, DC Acuña, LA Guevarra Jr., CN Noriega, MJ Fadri, GA Florendo Jr., CJ Cabisuelas leg.; <abbrev xmlns:xlink="http://www.w3.org/1999/xlink" content-type="institution" xlink:title="University of Santo Tomas - Arachnid Reference Collection, Manila" id="ABBRID0EJVCI" xlink:type="simple">UST-ARC</abbrev>.</p></tp:treatment-sec><tp:treatment-sec sec-type="diagnosis" id="SECID0EOVCI"><title>Diagnosis.</title><p><italic><tp:taxon-name><tp:taxon-name-part taxon-name-part-type="genus" reg="Selenobrachys">Selenobrachys</tp:taxon-name-part><tp:taxon-name-part taxon-name-part-type="species" reg="ustromsupasius">ustromsupasius</tp:taxon-name-part></tp:taxon-name></italic> sp. nov. can be distinguished from its congener, <italic><tp:taxon-name><tp:taxon-name-part taxon-name-part-type="genus" reg="Selenobrachys">S.</tp:taxon-name-part><tp:taxon-name-part taxon-name-part-type="species" reg="philippinus">philippinus</tp:taxon-name-part></tp:taxon-name></italic> comb. rest, (i) in having longer leg I than leg IV, with <bold><abbrev xmlns:xlink="http://www.w3.org/1999/xlink" xlink:title="Leg Relation Factor" id="ABBRID0ELWCI" xlink:type="simple">RF</abbrev></bold> ~ 104–111; (ii) in having narrower posterior sigilla (Figs <xref ref-type="fig" rid="F12">12B</xref>, <xref ref-type="fig" rid="F16">16C</xref>); (iii) in having a palpal organ in males with greater palpal organ index (<bold><abbrev xmlns:xlink="http://www.w3.org/1999/xlink" xlink:title="Palpal Organ Index" id="ABBRID0EYWCI" xlink:type="simple">POI</abbrev></bold> &gt; 48), with embolus with broader basal lobe (Fig. <xref ref-type="fig" rid="F14">14B</xref>), with thicker prolateral superior keel (<abbrev xmlns:xlink="http://www.w3.org/1999/xlink" xlink:title="prolateral superior keel" id="ABBRID0EAXCI" xlink:type="simple">PS</abbrev>) (Fig. <xref ref-type="fig" rid="F14">14A, B</xref>) but stouter at tip (Fig. <xref ref-type="fig" rid="F14">14E</xref>), and with less pronounced subtegular ridge (<abbrev xmlns:xlink="http://www.w3.org/1999/xlink" xlink:title="subtegular ridge" id="ABBRID0EMXCI" xlink:type="simple">StR</abbrev>) (Fig. <xref ref-type="fig" rid="F14">14A, B</xref>); and (iv) in having greater number of maxillary (&gt; 365) and labial (&gt; 608) cuspules. It also differs in color, having a brown to dark brown general body coloration (Figs <xref ref-type="fig" rid="F11">11A, B</xref>, <xref ref-type="fig" rid="F19">19G, H</xref>).</p><fig id="F11" position="float" orientation="portrait"><object-id xmlns:xlink="http://www.w3.org/1999/xlink" content-type="doi" xlink:type="simple">10.3897/zookeys.1233.128056.figure11</object-id><object-id xmlns:xlink="http://www.w3.org/1999/xlink" content-type="arpha" xlink:type="simple">1417977E-ACB7-5344-8254-356AF55ADAFB</object-id><label>Figure 11.</label><caption><p><italic><tp:taxon-name><tp:taxon-name-part taxon-name-part-type="genus" reg="Selenobrachys">Selenobrachys</tp:taxon-name-part><tp:taxon-name-part taxon-name-part-type="species" reg="ustromsupasius">ustromsupasius</tp:taxon-name-part></tp:taxon-name></italic> sp. nov. dorsal habitus <bold>A</bold> holotype ♂, <abbrev xmlns:xlink="http://www.w3.org/1999/xlink" content-type="institution" xlink:title="University of Santo Tomas - Arachnid Reference Collection, Manila" id="ABBRID0ERYCI" xlink:type="simple">UST-ARC</abbrev> 0002 <bold>B</bold> paratype ♀, <abbrev xmlns:xlink="http://www.w3.org/1999/xlink" content-type="institution" xlink:title="University of Santo Tomas - Arachnid Reference Collection, Manila" id="ABBRID0EYYCI" xlink:type="simple">UST-ARC</abbrev> 0005.</p></caption><graphic xmlns:xlink="http://www.w3.org/1999/xlink" xlink:href="zookeys-1233-139_article-128056__-g011.jpg" position="float" orientation="portrait" xlink:type="simple" id="oo_1295966.jpg"><uri content-type="original_file" xlink:type="simple">https://binary.pensoft.net/fig/1295966</uri></graphic></fig><fig id="F12" position="float" orientation="portrait"><object-id xmlns:xlink="http://www.w3.org/1999/xlink" content-type="doi" xlink:type="simple">10.3897/zookeys.1233.128056.figure12</object-id><object-id xmlns:xlink="http://www.w3.org/1999/xlink" content-type="arpha" xlink:type="simple">239D3595-6558-59DB-A410-75A41EC91D7E</object-id><label>Figure 12.</label><caption><p><italic><tp:taxon-name><tp:taxon-name-part taxon-name-part-type="genus" reg="Selenobrachys">Selenobrachys</tp:taxon-name-part><tp:taxon-name-part taxon-name-part-type="species" reg="ustromsupasius">ustromsupasius</tp:taxon-name-part></tp:taxon-name></italic> sp. nov., holotype ♂, <abbrev xmlns:xlink="http://www.w3.org/1999/xlink" content-type="institution" xlink:title="University of Santo Tomas - Arachnid Reference Collection, Manila" id="ABBRID0EVZCI" xlink:type="simple">UST-ARC</abbrev> 0002 <bold>A</bold> prosoma, dorsal view <bold>B</bold> ventral view <bold>C</bold> ocular tubercle, dorsal view <bold>D</bold> fovea, dorsal view <bold>E</bold> labium, ventral view <bold>F</bold> spinnerets, ventral view.</p></caption><graphic xmlns:xlink="http://www.w3.org/1999/xlink" xlink:href="zookeys-1233-139_article-128056__-g012.jpg" position="float" orientation="portrait" xlink:type="simple" id="oo_1295967.jpg"><uri content-type="original_file" xlink:type="simple">https://binary.pensoft.net/fig/1295967</uri></graphic></fig></tp:treatment-sec><tp:treatment-sec sec-type="description" id="SECID0EL1CI"><title>Description.</title><p><bold>Holotype</bold> ♂, <abbrev xmlns:xlink="http://www.w3.org/1999/xlink" content-type="institution" xlink:title="University of Santo Tomas - Arachnid Reference Collection, Manila" id="ABBRID0ET1CI" xlink:type="simple">UST-ARC</abbrev> 0002 (field#R01-02). Body length 43.18. (<italic>n</italic> = 7: 43.00–45.19) Figs <xref ref-type="fig" rid="F11">11A</xref>, <xref ref-type="fig" rid="F12">12</xref>–<xref ref-type="fig" rid="F14">14</xref>, <xref ref-type="fig" rid="F15">15B–D</xref>.</p><p><bold><italic>Carapace</italic></bold> (Fig. <xref ref-type="fig" rid="F12">12A</xref>). Length, 17.41, median width 15.34, <bold><abbrev xmlns:xlink="http://www.w3.org/1999/xlink" xlink:title="Carapace Index" id="ABBRID0EW2CI" xlink:type="simple">CI</abbrev></bold> 88.11, <bold><abbrev xmlns:xlink="http://www.w3.org/1999/xlink" xlink:title="Cephalic Region Length Index" id="ABBRID0E22CI" xlink:type="simple">CLI</abbrev></bold> 65.88, <bold><abbrev xmlns:xlink="http://www.w3.org/1999/xlink" xlink:title="Cephalic Region Height Index" id="ABBRID0EA3CI" xlink:type="simple">CHI</abbrev></bold> 22.75. Integument dark reddish brown. Caput profile low and flat, cephalic region slightly higher. Fovea procurved (Fig. <xref ref-type="fig" rid="F12">12D</xref>), width 1.72, curve length 1.89. Distance of fovea to posterior carapace margin 4.55; distance to <abbrev xmlns:xlink="http://www.w3.org/1999/xlink" xlink:title="ocular tubercle" id="ABBRID0EI3CI" xlink:type="simple">OT</abbrev> 9.68. Setation: <bold><abbrev xmlns:xlink="http://www.w3.org/1999/xlink" xlink:title="Tactile setae" id="ABBRID0EN3CI" xlink:type="simple">TS</abbrev></bold>(a) long, thin, pale brown setae at carapace margin, pointing anteriorly. <bold><abbrev xmlns:xlink="http://www.w3.org/1999/xlink" xlink:title="Tactile setae" id="ABBRID0ES3CI" xlink:type="simple">TS</abbrev></bold>(b) long, strong, dark brown setae, pale brown apically, intermixed with <abbrev xmlns:xlink="http://www.w3.org/1999/xlink" xlink:title="Tactile setae" id="ABBRID0EW3CI" xlink:type="simple">TS</abbrev>(a) and <abbrev xmlns:xlink="http://www.w3.org/1999/xlink" xlink:title="Cuticular scales" id="ABBRID0E13CI" xlink:type="simple">SC</abbrev>, at clypeus, and few at the top of <abbrev xmlns:xlink="http://www.w3.org/1999/xlink" xlink:title="ocular tubercle" id="ABBRID0E53CI" xlink:type="simple">OT</abbrev> between AMEs. <bold><abbrev xmlns:xlink="http://www.w3.org/1999/xlink" xlink:title="Tactile setae" id="ABBRID0ED4CI" xlink:type="simple">TS</abbrev></bold>(c) rows of short pale or dark brown setae, pale brown apically, that run along radial grooves pointing to fovea. <bold><abbrev xmlns:xlink="http://www.w3.org/1999/xlink" xlink:title="Cuticular scales" id="ABBRID0EI4CI" xlink:type="simple">SC</abbrev></bold>(a), very short, thick, flat, pale brown scales covering anterior 1/2 surface of <abbrev xmlns:xlink="http://www.w3.org/1999/xlink" xlink:title="ocular tubercle" id="ABBRID0EM4CI" xlink:type="simple">OT</abbrev>. <bold><abbrev xmlns:xlink="http://www.w3.org/1999/xlink" xlink:title="Cuticular scales" id="ABBRID0ER4CI" xlink:type="simple">SC</abbrev></bold>(b), mat of long, dense, whitish acicular scales, covering lateral sides and front of <abbrev xmlns:xlink="http://www.w3.org/1999/xlink" xlink:title="ocular tubercle" id="ABBRID0EV4CI" xlink:type="simple">OT</abbrev>, pointing towards <abbrev xmlns:xlink="http://www.w3.org/1999/xlink" xlink:title="ocular tubercle" id="ABBRID0EZ4CI" xlink:type="simple">OT</abbrev> and carapace, sparse to none on middle surface, denser on coastal surface, mostly pointing anteriorly.</p><p><bold><italic>Eyes</italic></bold> (Fig. <xref ref-type="fig" rid="F12">12C</xref>). <abbrev xmlns:xlink="http://www.w3.org/1999/xlink" xlink:title="ocular tubercle" id="ABBRID0EI5CI" xlink:type="simple">OT</abbrev> length 1.94, width 2.86. Clypeus 0.5, integument dark. Eyes anterior row slightly procurved, posterior row recurved. Eyes: <abbrev xmlns:xlink="http://www.w3.org/1999/xlink" xlink:title="anterior median eye" id="ABBRID0EM5CI" xlink:type="simple">AME</abbrev> 0.61 (round), <abbrev xmlns:xlink="http://www.w3.org/1999/xlink" xlink:title="anterior lateral eye" id="ABBRID0EQ5CI" xlink:type="simple">ALE</abbrev> 0.78 (ovoid), <abbrev xmlns:xlink="http://www.w3.org/1999/xlink" xlink:title="posterior median eye" id="ABBRID0EU5CI" xlink:type="simple">PME</abbrev> 0.44 (ovoid), <abbrev xmlns:xlink="http://www.w3.org/1999/xlink" xlink:title="posterior lateral eye" id="ABBRID0EY5CI" xlink:type="simple">PLE</abbrev> 0.47 (ovoid). Interocular distances: <abbrev xmlns:xlink="http://www.w3.org/1999/xlink" xlink:title="anterior median eye" id="ABBRID0E35CI" xlink:type="simple">AME</abbrev>-<abbrev xmlns:xlink="http://www.w3.org/1999/xlink" xlink:title="anterior median eye" id="ABBRID0EA6CI" xlink:type="simple">AME</abbrev> 0.31, <abbrev xmlns:xlink="http://www.w3.org/1999/xlink" xlink:title="posterior lateral eye" id="ABBRID0EE6CI" xlink:type="simple">PLE</abbrev>-<abbrev xmlns:xlink="http://www.w3.org/1999/xlink" xlink:title="posterior lateral eye" id="ABBRID0EI6CI" xlink:type="simple">PLE</abbrev> 1.97, <abbrev xmlns:xlink="http://www.w3.org/1999/xlink" xlink:title="anterior lateral eye" id="ABBRID0EM6CI" xlink:type="simple">ALE</abbrev>-<abbrev xmlns:xlink="http://www.w3.org/1999/xlink" xlink:title="anterior lateral eye" id="ABBRID0EQ6CI" xlink:type="simple">ALE</abbrev> 1.59, <abbrev xmlns:xlink="http://www.w3.org/1999/xlink" xlink:title="posterior median eye" id="ABBRID0EU6CI" xlink:type="simple">PME</abbrev>-<abbrev xmlns:xlink="http://www.w3.org/1999/xlink" xlink:title="posterior median eye" id="ABBRID0EY6CI" xlink:type="simple">PME</abbrev> 1.24, <abbrev xmlns:xlink="http://www.w3.org/1999/xlink" xlink:title="anterior lateral eye" id="ABBRID0E36CI" xlink:type="simple">ALE</abbrev>-<abbrev xmlns:xlink="http://www.w3.org/1999/xlink" xlink:title="posterior lateral eye" id="ABBRID0EAADI" xlink:type="simple">PLE</abbrev> 0.21, <abbrev xmlns:xlink="http://www.w3.org/1999/xlink" xlink:title="anterior median eye" id="ABBRID0EEADI" xlink:type="simple">AME</abbrev>-<abbrev xmlns:xlink="http://www.w3.org/1999/xlink" xlink:title="anterior lateral eye" id="ABBRID0EIADI" xlink:type="simple">ALE</abbrev> 0.20, <abbrev xmlns:xlink="http://www.w3.org/1999/xlink" xlink:title="anterior median eye" id="ABBRID0EMADI" xlink:type="simple">AME</abbrev>-<abbrev xmlns:xlink="http://www.w3.org/1999/xlink" xlink:title="posterior median eye" id="ABBRID0EQADI" xlink:type="simple">PME</abbrev> 0.12, <abbrev xmlns:xlink="http://www.w3.org/1999/xlink" xlink:title="anterior lateral eye" id="ABBRID0EUADI" xlink:type="simple">ALE</abbrev>-<abbrev xmlns:xlink="http://www.w3.org/1999/xlink" xlink:title="posterior median eye" id="ABBRID0EYADI" xlink:type="simple">PME</abbrev> 0.32, <abbrev xmlns:xlink="http://www.w3.org/1999/xlink" xlink:title="posterior median eye" id="ABBRID0E3ADI" xlink:type="simple">PME</abbrev>-<abbrev xmlns:xlink="http://www.w3.org/1999/xlink" xlink:title="posterior lateral eye" id="ABBRID0EABDI" xlink:type="simple">PLE</abbrev> 0.09, <abbrev xmlns:xlink="http://www.w3.org/1999/xlink" xlink:title="anterior median eye" id="ABBRID0EEBDI" xlink:type="simple">AME</abbrev>-<abbrev xmlns:xlink="http://www.w3.org/1999/xlink" xlink:title="posterior lateral eye" id="ABBRID0EIBDI" xlink:type="simple">PLE</abbrev> 0.55. <bold><abbrev xmlns:xlink="http://www.w3.org/1999/xlink" xlink:title="Eye Index: EI" id="ABBRID0ENBDI" xlink:type="simple">EI</abbrev></bold>(<abbrev xmlns:xlink="http://www.w3.org/1999/xlink" xlink:title="anterior median eye" id="ABBRID0ERBDI" xlink:type="simple">AME</abbrev>)3.50, <bold><abbrev xmlns:xlink="http://www.w3.org/1999/xlink" xlink:title="Eye Index: EI" id="ABBRID0EWBDI" xlink:type="simple">EI</abbrev></bold>(<abbrev xmlns:xlink="http://www.w3.org/1999/xlink" xlink:title="anterior lateral eye" id="ABBRID0E1BDI" xlink:type="simple">ALE</abbrev>) 4.48.</p><p><bold><italic>Chelicerae</italic></bold> (Fig. <xref ref-type="fig" rid="F13">13A–D</xref>). Dorsal length 8.51, dorsal width 3.79, lateral width 6.49. Fang curve length 6.68. Prolateral surface: more than upper 1/2 integument dark, lower surface reddish brown, with long brown fine setae, lowest portion above teeth darker and longer. Intercheliceral pegs absent but with rows of stiff setae. Retrolateral surface: integument upper 2/3 dark, lower surface reddish brown to amber, flat whitish scales (<bold><abbrev xmlns:xlink="http://www.w3.org/1999/xlink" xlink:title="Cuticular scales" id="ABBRID0EKCDI" xlink:type="simple">SC</abbrev></bold>a), fine, white, cottony acicular scales (<bold><abbrev xmlns:xlink="http://www.w3.org/1999/xlink" xlink:title="Cuticular scales" id="ABBRID0EPCDI" xlink:type="simple">SC</abbrev></bold>b), and long strong setae (<bold><abbrev xmlns:xlink="http://www.w3.org/1999/xlink" xlink:title="Tactile setae" id="ABBRID0EUCDI" xlink:type="simple">TS</abbrev></bold>) covering dorsal and upper retrolateral surfaces, greater anteriorly, patch of fine and long, mostly slightly curved setae at posterior area of lower retrolateral surface, patch of very fine setae with curved ends at anterior area of retrolateral surface, proximomedial setae needleform, very sparse. Long, pale reddish brown brush of setae ventrally. Teeth 11, mesoventral denticles sparse, ~ 41, on three or four rows. Lyrate region (Fig. <xref ref-type="fig" rid="F13">13C, D</xref>): 237–248 total strikers on six to seven horizontal rows, unordered, the strongest and longest strikers on lower rows. Primary rows ~ 11 (0.80–0.83 long) long dark brown with long curved filiform ends pointing distally. Secondary rows ~ 142 (0.17–0.66), dark spiniform with short curved filiform ends pointing inward. Tertiary rows ~ 90 (0.09–0.18), short, pallid, and needleform, located above secondary rows. Long, pallid pseudostrikers present ventrally.</p><fig id="F13" position="float" orientation="portrait"><object-id xmlns:xlink="http://www.w3.org/1999/xlink" content-type="doi" xlink:type="simple">10.3897/zookeys.1233.128056.figure13</object-id><object-id xmlns:xlink="http://www.w3.org/1999/xlink" content-type="arpha" xlink:type="simple">B2F5DD99-47E2-51B2-B7D1-9F198A6C47F6</object-id><label>Figure 13.</label><caption><p><italic><tp:taxon-name><tp:taxon-name-part taxon-name-part-type="genus" reg="Selenobrachys">Selenobrachys</tp:taxon-name-part><tp:taxon-name-part taxon-name-part-type="species" reg="ustromsupasius">ustromsupasius</tp:taxon-name-part></tp:taxon-name></italic> sp. nov., holotype ♂, <abbrev xmlns:xlink="http://www.w3.org/1999/xlink" content-type="institution" xlink:title="University of Santo Tomas - Arachnid Reference Collection, Manila" id="ABBRID0EPDDI" xlink:type="simple">UST-ARC</abbrev> 0002, left chelicera and maxilla <bold>A</bold> left chelicera retrolateral view <bold>B</bold> prolateral view <bold>C</bold> cheliceral strikers retrolateral view <bold>D</bold> ventrolateral view <bold>E</bold> left maxilla, prolateral view <bold>F</bold> maxillary lyra on left prolateral maxilla.</p></caption><graphic xmlns:xlink="http://www.w3.org/1999/xlink" xlink:href="zookeys-1233-139_article-128056__-g013.jpg" position="float" orientation="portrait" xlink:type="simple" id="oo_1295968.jpg"><uri content-type="original_file" xlink:type="simple">https://binary.pensoft.net/fig/1295968</uri></graphic></fig><p><bold><italic>Maxillae</italic></bold> (Fig. <xref ref-type="fig" rid="F13">13E, F</xref>). Prolaterally planoconvex, anterior lobe well pronounced, cuspules on inner basoventral surface ~ 365. Stridulatory organ (Fig. <xref ref-type="fig" rid="F13">13F</xref>): ~ 465 total bacilliform rods, in nine or ten rows, form long and dense ovoid patch, proximally truncated and distally mildly tapering (3.31 long, 1.70 high). Short bacilliform rods ~ 424, 0.22–0.53, needleform. Longer rods ~ 41, 0.55–0.77, paddle-shaped with thick and strong shafts and pointed ends, ~ 10 of which have well-defined paddle blades, located at lowest rows. Paddles flattened perpendicularly to maxillary surface. Setation: <bold><abbrev xmlns:xlink="http://www.w3.org/1999/xlink" xlink:title="Tactile setae" id="ABBRID0EVEDI" xlink:type="simple">TS</abbrev></bold>, brown setae, with upper part paler, present dorsally and ventrally, longest ventrally. Proximodorsal with erect fine pallid setae. Lyrate patch surrounded by fine setae. Above maxillary suture, two rows of ~ 20 stiff dark <abbrev xmlns:xlink="http://www.w3.org/1999/xlink" xlink:title="Tactile setae" id="ABBRID0EZEDI" xlink:type="simple">TS</abbrev>. <bold><abbrev xmlns:xlink="http://www.w3.org/1999/xlink" xlink:title="Cuticular scales" id="ABBRID0E5EDI" xlink:type="simple">SC</abbrev></bold>, flat whitish scales covering dorsal surface. Retrolateral surface smooth, with rows of short semi-transparent bristles at lower margin.</p><p><bold><italic>Labium and sternum</italic></bold> (Fig. <xref ref-type="fig" rid="F12">12B, E</xref>). Labium (Fig. <xref ref-type="fig" rid="F12">12E</xref>): length 2.30, width 3.30, integument reddish brown, paler anteriorly. Labial cuspules ~ 608, dark, at apical 1/3. Setation: <bold><abbrev xmlns:xlink="http://www.w3.org/1999/xlink" xlink:title="Tactile setae" id="ABBRID0ESFDI" xlink:type="simple">TS</abbrev></bold>(a), long brown with filiform ends, covering labium anteriorly and laterally except on cuspule cluster, longer and denser at anterior edge, all pointing anteriorly. <bold><abbrev xmlns:xlink="http://www.w3.org/1999/xlink" xlink:title="Tactile setae" id="ABBRID0EXFDI" xlink:type="simple">TS</abbrev></bold>(b), dark, spiniform, on posterior surface. Sternum (Fig. <xref ref-type="fig" rid="F12">12B</xref>): sternum length 7.68, width 6.80, integument reddish brown, slightly darker at margin. Posterior sternal corner acuminate, lateral corners weakly acuminate. Labiosternal sigilla ovoid, 1.12 long and 0.40 wide, 0.72 apart. Sternal sigilla 3 pairs, ovoid. Anterior pair 0.28 long, 0.16 wide, 4.72 apart, and 0.16 away from the sternal margin adjacent to coxa I. Median pair 0.88 long, 0.24 wide, 3.88 apart, and 0.20 away from the sternal margin adjacent to coxa II. Posterior pair 1.44 long, 0.44 wide, 1.48 apart, and 1.16 away from the sternal margin adjacent to coxa III. Setation: <bold><abbrev xmlns:xlink="http://www.w3.org/1999/xlink" xlink:title="Tactile setae" id="ABBRID0EAGDI" xlink:type="simple">TS</abbrev></bold>(a), long and short dark spiniform setae on entire sternum, sparse on middle surface. <bold><abbrev xmlns:xlink="http://www.w3.org/1999/xlink" xlink:title="Tactile setae" id="ABBRID0EFGDI" xlink:type="simple">TS</abbrev></bold>(b), dark and pallid, short spiniform with filiform ends, at sternal margin. <bold><abbrev xmlns:xlink="http://www.w3.org/1999/xlink" xlink:title="Cuticular scales" id="ABBRID0EKGDI" xlink:type="simple">SC</abbrev></bold>, flat grayish brown scales mat covering entire sternum.</p><p><bold><italic>Abdomen and spinnerets</italic></bold>. Abdomen 14.70 long, 8.25 wide, ovular elongated, integument pale brown. Pedicel 1.8, pale brown, dorsally striated. Setation: <bold><abbrev xmlns:xlink="http://www.w3.org/1999/xlink" xlink:title="Tactile setae" id="ABBRID0EWGDI" xlink:type="simple">TS</abbrev></bold>, long brown setae, paler apically, covering entire abdomen, except book lungs and epigynal plate, denser laterally. Book lungs covered with short, pale brown spiniform setae. <bold>PTS</bold>, dark and short, covering book lungs and epigynal plate, intermixed with semi-transparent thin and short sensilla. <bold><abbrev xmlns:xlink="http://www.w3.org/1999/xlink" xlink:title="Cuticular scales" id="ABBRID0E4GDI" xlink:type="simple">SC</abbrev></bold>, grayish brown, covering entire, sparse on book lungs and epigynal plate. All setae pointing distad. Spinnerets (Fig. <xref ref-type="fig" rid="F12">12F</xref>): <abbrev xmlns:xlink="http://www.w3.org/1999/xlink" xlink:title="posterior median spinneret" id="ABBRID0EFHDI" xlink:type="simple">PMS</abbrev> 2.02 long, 0.60 wide. <abbrev xmlns:xlink="http://www.w3.org/1999/xlink" xlink:title="posterior lateral spinneret" id="ABBRID0EJHDI" xlink:type="simple">PLS</abbrev> 9.52 long (ant. 3.12, mid. 2.84, pos. 3.56), and 2.88 wide (ant. 1.32, med. 0.92, post. 0.64). Setation: <bold><abbrev xmlns:xlink="http://www.w3.org/1999/xlink" xlink:title="Tactile setae" id="ABBRID0EOHDI" xlink:type="simple">TS</abbrev></bold>, long brown setae, paler apically, covering dorsally and laterally. <bold>PTS</bold>, dark and short, covering ventrally, intermixed with spigots. <bold><abbrev xmlns:xlink="http://www.w3.org/1999/xlink" xlink:title="Cuticular scales" id="ABBRID0EVHDI" xlink:type="simple">SC</abbrev></bold>, grayish brown, sparse, present dorsally.</p><p><bold><italic>Genitalia</italic></bold>. Palpal organ (Fig. <xref ref-type="fig" rid="F14">14A–E</xref>): almost 1/2 of palp tibia length (<bold><abbrev xmlns:xlink="http://www.w3.org/1999/xlink" xlink:title="Palpal Organ Index" id="ABBRID0EFIDI" xlink:type="simple">POI</abbrev></bold> 48.35). Tegulum length 1.91, width 1.78. Embolus length 2.79, basal width 1.11, middle length 0.33, tip 0.21 wide. Tegulum globular, widest medially, subtegular ridge (<abbrev xmlns:xlink="http://www.w3.org/1999/xlink" xlink:title="subtegular ridge" id="ABBRID0EJIDI" xlink:type="simple">StR</abbrev>) pronounced (Fig. <xref ref-type="fig" rid="F14">14A, B</xref>). Embolus 146 times longer than tegulum (<bold><abbrev xmlns:xlink="http://www.w3.org/1999/xlink" xlink:title="Embolic Index" id="ABBRID0ESIDI" xlink:type="simple">EMI</abbrev></bold> 146.07), robust at the base (Fig. <xref ref-type="fig" rid="F14">14A, B</xref>), tapering distally, Embolus has long and thick prolateral superior keel (<abbrev xmlns:xlink="http://www.w3.org/1999/xlink" xlink:title="prolateral superior keel" id="ABBRID0E1IDI" xlink:type="simple">PS</abbrev>) from base to tip (Fig. <xref ref-type="fig" rid="F14">14A, B</xref>) but stout at the tip (Fig. <xref ref-type="fig" rid="F14">14E</xref>); prolateral inferior keel (<abbrev xmlns:xlink="http://www.w3.org/1999/xlink" xlink:title="prolateral inferior keel" id="ABBRID0EGJDI" xlink:type="simple">PI</abbrev>) short, emerged from the tip to rear at apical 1/5, located below <abbrev xmlns:xlink="http://www.w3.org/1999/xlink" xlink:title="prolateral superior keel" id="ABBRID0EKJDI" xlink:type="simple">PS</abbrev> and embolic opening (<abbrev xmlns:xlink="http://www.w3.org/1999/xlink" xlink:title="embolic opening" id="ABBRID0EOJDI" xlink:type="simple">Op</abbrev>) (Fig. <xref ref-type="fig" rid="F14">14E</xref>); apical keel (A) very short, emerged almost at the tip (Fig. <xref ref-type="fig" rid="F14">14E</xref>); embolic opening (<abbrev xmlns:xlink="http://www.w3.org/1999/xlink" xlink:title="embolic opening" id="ABBRID0E1JDI" xlink:type="simple">Op</abbrev>) located between <abbrev xmlns:xlink="http://www.w3.org/1999/xlink" xlink:title="prolateral superior keel" id="ABBRID0E5JDI" xlink:type="simple">PS</abbrev> and <abbrev xmlns:xlink="http://www.w3.org/1999/xlink" xlink:title="prolateral inferior keel" id="ABBRID0ECKDI" xlink:type="simple">PI</abbrev> near the tip (Fig. <xref ref-type="fig" rid="F14">14E</xref>). Basal lobe pronounced and broad, projected proximally (Fig. <xref ref-type="fig" rid="F14">14B</xref>). Palpal tibia long and cylindrical (Fig. <xref ref-type="fig" rid="F15">15B, C</xref>).</p><fig id="F14" position="float" orientation="portrait"><object-id xmlns:xlink="http://www.w3.org/1999/xlink" content-type="doi" xlink:type="simple">10.3897/zookeys.1233.128056.figure14</object-id><object-id xmlns:xlink="http://www.w3.org/1999/xlink" content-type="arpha" xlink:type="simple">61A05A7A-9A84-5D74-AE9F-151DC5113E31</object-id><label>Figure 14.</label><caption><p><italic><tp:taxon-name><tp:taxon-name-part taxon-name-part-type="genus" reg="Selenobrachys">Selenobrachys</tp:taxon-name-part><tp:taxon-name-part taxon-name-part-type="species" reg="ustromsupasius">ustromsupasius</tp:taxon-name-part></tp:taxon-name></italic> sp. nov., holotype ♂, <abbrev xmlns:xlink="http://www.w3.org/1999/xlink" content-type="institution" xlink:title="University of Santo Tomas - Arachnid Reference Collection, Manila" id="ABBRID0EFLDI" xlink:type="simple">UST-ARC</abbrev> 0002, left palpal organ <bold>A</bold> prolateral view <bold>B</bold> retrolateral view <bold>C</bold> apical view <bold>D</bold> tip of embolus, retrolateral <bold>E</bold> prolateral view. Abbreviations: <abbrev xmlns:xlink="http://www.w3.org/1999/xlink" xlink:title="prolateral superior keel" id="ABBRID0EULDI" xlink:type="simple">PS</abbrev>- prolateral superior keel, <abbrev xmlns:xlink="http://www.w3.org/1999/xlink" xlink:title="prolateral inferior keel" id="ABBRID0EYLDI" xlink:type="simple">PI</abbrev>- prolateral inferior keel, A- apical keel, <abbrev xmlns:xlink="http://www.w3.org/1999/xlink" xlink:title="basal lobe" id="ABBRID0E3LDI" xlink:type="simple">BL</abbrev>- basal lobe, <abbrev xmlns:xlink="http://www.w3.org/1999/xlink" xlink:title="embolic opening" id="ABBRID0EAMDI" xlink:type="simple">Op</abbrev>- embolic opening, <abbrev xmlns:xlink="http://www.w3.org/1999/xlink" xlink:title="subtegular ridge" id="ABBRID0EEMDI" xlink:type="simple">StR</abbrev>- subtegular ridge.</p></caption><graphic xmlns:xlink="http://www.w3.org/1999/xlink" xlink:href="zookeys-1233-139_article-128056__-g014.jpg" position="float" orientation="portrait" xlink:type="simple" id="oo_1295969.jpg"><uri content-type="original_file" xlink:type="simple">https://binary.pensoft.net/fig/1295969</uri></graphic></fig><fig id="F15" position="float" orientation="portrait"><object-id xmlns:xlink="http://www.w3.org/1999/xlink" content-type="doi" xlink:type="simple">10.3897/zookeys.1233.128056.figure15</object-id><object-id xmlns:xlink="http://www.w3.org/1999/xlink" content-type="arpha" xlink:type="simple">F66251A5-0C23-55DF-A660-2EB42DAB2AE1</object-id><label>Figure 15.</label><caption><p><bold>B</bold>–<bold>D</bold><italic><tp:taxon-name><tp:taxon-name-part taxon-name-part-type="genus" reg="Selenobrachys">Selenobrachys</tp:taxon-name-part><tp:taxon-name-part taxon-name-part-type="species" reg="ustromsupasius">ustromsupasius</tp:taxon-name-part></tp:taxon-name></italic> sp. nov., holotype ♂, <abbrev xmlns:xlink="http://www.w3.org/1999/xlink" content-type="institution" xlink:title="University of Santo Tomas - Arachnid Reference Collection, Manila" id="ABBRID0EENDI" xlink:type="simple">UST-ARC</abbrev> 0002, pedipalp and tarsus <bold>B</bold> Left palpal patella and tibia, prolateral view <bold>C</bold> dorsal view <bold>D</bold> claws on left tarsus IV, retrolateral view <bold>A</bold>, <bold>E</bold><italic><tp:taxon-name><tp:taxon-name-part taxon-name-part-type="genus" reg="Orphnaecus">Orphnaecus</tp:taxon-name-part><tp:taxon-name-part taxon-name-part-type="species" reg="pellitus">pellitus</tp:taxon-name-part></tp:taxon-name></italic>, syntype ♂, <named-content xmlns:xlink="http://www.w3.org/1999/xlink" content-type="dwc:institutional_code" xlink:title="Muséum National d’Histoire Naturelle, Paris" xlink:href="http://grbio.org/institution/museum-national-dhistoire-naturelle-2" xlink:type="simple">MNHN</named-content> AR4678 <bold>A</bold> left pedipalp, prolateral view <bold>E</bold> claws on left tarsus IV, retrolateral view.</p></caption><graphic xmlns:xlink="http://www.w3.org/1999/xlink" xlink:href="zookeys-1233-139_article-128056__-g015.jpg" position="float" orientation="portrait" xlink:type="simple" id="oo_1295970.jpg"><uri content-type="original_file" xlink:type="simple">https://binary.pensoft.net/fig/1295970</uri></graphic></fig><p><bold><italic>Legs</italic></bold>. Leg formula: I, IV, II, III. <bold><abbrev xmlns:xlink="http://www.w3.org/1999/xlink" xlink:title="Leg Relation Factor" id="ABBRID0EXODI" xlink:type="simple">RF</abbrev></bold> ~ 110.99, <bold><abbrev xmlns:xlink="http://www.w3.org/1999/xlink" xlink:title="Lateral Leg Index" id="ABBRID0E3ODI" xlink:type="simple">LLI</abbrev></bold> (I) 20.90, <bold><abbrev xmlns:xlink="http://www.w3.org/1999/xlink" xlink:title="Lateral Leg Index" id="ABBRID0EBPDI" xlink:type="simple">LLI</abbrev></bold> (IV) 18.83, <bold><abbrev xmlns:xlink="http://www.w3.org/1999/xlink" xlink:title="Dorsal Leg Index" id="ABBRID0EGPDI" xlink:type="simple">DLI</abbrev></bold> (I) 20.85, <bold><abbrev xmlns:xlink="http://www.w3.org/1999/xlink" xlink:title="Dorsal Leg Index" id="ABBRID0ELPDI" xlink:type="simple">DLI</abbrev></bold> (IV) 18.67, <bold><abbrev xmlns:xlink="http://www.w3.org/1999/xlink" xlink:title="Tarsal Index" id="ABBRID0EQPDI" xlink:type="simple">TI</abbrev></bold>(IV) 44.03, <bold><abbrev xmlns:xlink="http://www.w3.org/1999/xlink" xlink:title="Metatarsal Index" id="ABBRID0EVPDI" xlink:type="simple">MI</abbrev></bold>(IV) 108.80. Leg lengths total (<abbrev xmlns:xlink="http://www.w3.org/1999/xlink" xlink:title="femur" id="ABBRID0EZPDI" xlink:type="simple">fem</abbrev>., pat., <abbrev xmlns:xlink="http://www.w3.org/1999/xlink" xlink:title="tibia" id="ABBRID0E4PDI" xlink:type="simple">tib</abbrev>., <abbrev xmlns:xlink="http://www.w3.org/1999/xlink" xlink:title="metatarsus" id="ABBRID0EBQDI" xlink:type="simple">met</abbrev>., tar. /cym.): Palp 31.51 (11.24, 6.82, 9.72, n/a, 3.73), Leg I 64.31 (17.72, 9.63, 16.01, 13.19, 7.76), Leg II 53.39 (14.59, 7.88, 12.36, 11.65, 6.91), Leg III 45.83 (12.24, 6.31, 9.63, 11.51, 6.14), Leg IV 57.94 (15.47, 6.89, 13.86, 15.08, 6.64). Leg lateral widths (<abbrev xmlns:xlink="http://www.w3.org/1999/xlink" xlink:title="femur" id="ABBRID0EFQDI" xlink:type="simple">fem</abbrev>., pat., <abbrev xmlns:xlink="http://www.w3.org/1999/xlink" xlink:title="tibia" id="ABBRID0EJQDI" xlink:type="simple">tib</abbrev>., <abbrev xmlns:xlink="http://www.w3.org/1999/xlink" xlink:title="metatarsus" id="ABBRID0ENQDI" xlink:type="simple">met</abbrev>., tar. /cym.): Palp (2.53, 2.38, 2.24, n/a, 2.61), Leg I (4.23, 3.21, 2.85, 1.76, 1.39), Leg II (3.85, 3.16, 2.40, 1.58, 1.32), Leg III (4.19, 2.94, 2.47, 1.56, 1.25), Leg IV (3.52, 2.89, 2.17, 1.43, 0.91). Leg dorsal widths (<abbrev xmlns:xlink="http://www.w3.org/1999/xlink" xlink:title="femur" id="ABBRID0ERQDI" xlink:type="simple">fem</abbrev>., pat., <abbrev xmlns:xlink="http://www.w3.org/1999/xlink" xlink:title="tibia" id="ABBRID0EVQDI" xlink:type="simple">tib</abbrev>., <abbrev xmlns:xlink="http://www.w3.org/1999/xlink" xlink:title="metatarsus" id="ABBRID0EZQDI" xlink:type="simple">met</abbrev>., tar. /cym.): Palp (2.74, 2.50, 2.07, n/a, 2.50), Leg I (3.56, 3.36, 2.99, 1.93, 1.57), Leg II (3.38, 3.04, 2.45, 1.78, 1.40), Leg III (3.66, 2.75, 2.54, 1.73, 1.29), Leg IV (3.20, 2.52, 2.33, 1.65, 1.12). Cymbium bipartite. Tarsi I–IV transversely cracked, shows transverse weakening or mild pallid region, tar. I and tar. II more anteriorly, tar. III and tar. IV medially.</p><p><bold><italic>Leg setation</italic> (<italic>femora to tarsi</italic>) <italic>and spines</italic></bold>. Setation: <bold><abbrev xmlns:xlink="http://www.w3.org/1999/xlink" xlink:title="Tactile setae" id="ABBRID0EIRDI" xlink:type="simple">TS</abbrev></bold>, long, dark brown setae with contrasting pale brown filiform ends, present on palp and to all legs, but sparse to all tarsi, prolateral femora I and II, and retrolateral femur IV, all pointing distad, with some erect rows on leg1 dorsally. <bold>PTS</bold>, short and pallid, dense on ventral femur I, sparse on ventral palpal femur, prolateral to ventral patella I, and ventral femur II. <bold><abbrev xmlns:xlink="http://www.w3.org/1999/xlink" xlink:title="Femoral Setation" id="ABBRID0EPRDI" xlink:type="simple">FS</abbrev></bold>, prolateral femur I with dense field (less dense than females) of elongated sword-like setae. <bold><abbrev xmlns:xlink="http://www.w3.org/1999/xlink" xlink:title="Cuticular scales" id="ABBRID0EURDI" xlink:type="simple">SC</abbrev></bold>, reflective grayish brown, covering all legs, longer and fine on all femora, pale brown on all patellae. <bold><abbrev xmlns:xlink="http://www.w3.org/1999/xlink" xlink:title="Palpal Brush" id="ABBRID0EZRDI" xlink:type="simple">PB</abbrev></bold>, grayish, present on dorsal palpal patella but not long and dense, also present on dorsal palpal tibia but very sparse (Fig. <xref ref-type="fig" rid="F15">15B, C</xref>). <bold><abbrev xmlns:xlink="http://www.w3.org/1999/xlink" xlink:title="Epitrichobothria" id="ABBRID0ECSDI" xlink:type="simple">ETB</abbrev></bold>, short brown setae in pair of thin inverted L-shaped clusters, starting from basolateral to dorsal Met I to II, single cluster on Met III to IV. Cymbium with single cluster dorsally that broadens basally. <bold><abbrev xmlns:xlink="http://www.w3.org/1999/xlink" xlink:title="Trichobothria" id="ABBRID0EHSDI" xlink:type="simple">TB</abbrev></bold>, long and short filiform intermix with <abbrev xmlns:xlink="http://www.w3.org/1999/xlink" xlink:title="Epitrichobothria" id="ABBRID0ELSDI" xlink:type="simple">ETB</abbrev> in two rows, longest dorsally. Rows of clavate <abbrev xmlns:xlink="http://www.w3.org/1999/xlink" xlink:title="Trichobothria" id="ABBRID0EPSDI" xlink:type="simple">TB</abbrev>, unordered, varying in size, present in all tarsi and cymbium, and intermix with tarsal <abbrev xmlns:xlink="http://www.w3.org/1999/xlink" xlink:title="Epitrichobothria" id="ABBRID0ETSDI" xlink:type="simple">ETB</abbrev>. <bold><abbrev xmlns:xlink="http://www.w3.org/1999/xlink" xlink:title="Chemosensory sensilla" id="ABBRID0EYSDI" xlink:type="simple">CHS</abbrev></bold> tiny, pale brown translucent erect sensilla tapering apically, present on the palpal and all leg femora to tarsi and intermix with tarsal and metatarsal scopulae. Spines: (dorsal-dorsoprolateral-dorsoretrolateral-ventral): Met I (0-0-0-1), Met II (0-0-0-3). Met III (0-1-1-3). Met IV (0-1-1-5).</p><p><bold><italic>Coxae and trochantera</italic></bold>. Coxae: Palp coxa (see <italic>Maxillae</italic>). Lengths (coxa I, II, III, IV) 7.52, 5.80, 5.20, and 5.60. Widths (coxa I, II, III, IV) 4.00, 3.48, 3.44, 3.88. Setation: <bold><abbrev xmlns:xlink="http://www.w3.org/1999/xlink" xlink:title="Tactile setae" id="ABBRID0EGTDI" xlink:type="simple">TS</abbrev></bold>, long brown setae, dorsally and ventrally; strong and short spiniform setae, prolaterally on all coxae. <bold><abbrev xmlns:xlink="http://www.w3.org/1999/xlink" xlink:title="Cuticular scales" id="ABBRID0ELTDI" xlink:type="simple">SC</abbrev></bold>(a), flat scales covering the ventral to retrolateral 1/2. <bold><abbrev xmlns:xlink="http://www.w3.org/1999/xlink" xlink:title="Cuticular scales" id="ABBRID0EQTDI" xlink:type="simple">SC</abbrev></bold>(b), white, cottony, acicular scales covering the dorsal of all coxae. Patches of fine setal fringe present laterally on coxae, intermixed with short spiniform setae. Coxae I–IV have rows of short semi-translucent bristles, prolaterally, denser on coxae I and II. Trochantera: Lengths (<abbrev xmlns:xlink="http://www.w3.org/1999/xlink" xlink:title="trochanter" id="ABBRID0EUTDI" xlink:type="simple">troch</abbrev>. palp, I, II, III, IV) 2.12, 3.52, 3.32, 3.08, 2.72. Widths (coxa palp, I, II, III, IV) 2.48, 3.40, 2.96, 3.12, 3.28.</p><p><bold><italic>Scopulae and claws</italic></bold>. Scopulae: cymbium scopulated ventrally. Tar. I, entire, but intermixed with longitudinal one or two rows of very sparse short spiniform setae. Tar. II, entire, but intermixed with longitudinal one or two rows of very sparse short spiniform setae. Tar. III, entire, but intermixed with longitudinal two or three rows of strong, long setae. Tar. IV, divided by four rows of strong, long setae. All tarsi with a bald spot ventrobasally. Met. I, almost all ventral surface covered, entire, but intermixed with longitudinal one or two rows of very sparse long setae. Met. II, most ventral surface covered, entire, but intermixed with longitudinal one or two rows of very sparse long setae. Met. III, covering 4/5 distally, entire, but intermixed with longitudinal one or two rows of very sparse long setae. Met. IV, covering 3/4 distally, divided by two or three rows of strong long setae. Claws: pair of claws present on all leg tarsi with one to three teeth on each claw. Unpaired inferior third claw 0.13, very short, present on tarsus IV (Fig. <xref ref-type="fig" rid="F15">15D</xref>).</p><p><bold><italic>Color in life</italic></bold>. Slightly dichromatic, dark on carapace and all femora, and covered with pale brown setae on leg patellae, tibiae, metatarsi, and tarsi, including trochantera, sternum, abdomen, and spinnerets (Fig. <xref ref-type="fig" rid="F11">11A</xref>). Almost uniformly dark brown with a mild purplish blue sheen reflected by scales just after ecdysis, which fades in a few days.</p><p><bold>Paratype</bold> ♀, <abbrev xmlns:xlink="http://www.w3.org/1999/xlink" content-type="institution" xlink:title="University of Santo Tomas - Arachnid Reference Collection, Manila" id="ABBRID0ESUDI" xlink:type="simple">UST-ARC</abbrev> 0005 (field#R01-05). Body length 53.85 (<italic>n</italic> = 12: 42.56–55.13) Figs <xref ref-type="fig" rid="F11">11B</xref>, <xref ref-type="fig" rid="F16">16</xref>, <xref ref-type="fig" rid="F17">17</xref>, <xref ref-type="fig" rid="F18">18A</xref>, <xref ref-type="fig" rid="F21">21E, F</xref></p><fig id="F16" position="float" orientation="portrait"><object-id xmlns:xlink="http://www.w3.org/1999/xlink" content-type="doi" xlink:type="simple">10.3897/zookeys.1233.128056.figure16</object-id><object-id xmlns:xlink="http://www.w3.org/1999/xlink" content-type="arpha" xlink:type="simple">03C45BCE-D6CF-5FF8-B077-B72F7D9918BE</object-id><label>Figure 16.</label><caption><p><italic><tp:taxon-name><tp:taxon-name-part taxon-name-part-type="genus" reg="Selenobrachys">Selenobrachys</tp:taxon-name-part><tp:taxon-name-part taxon-name-part-type="species" reg="ustromsupasius">ustromsupasius</tp:taxon-name-part></tp:taxon-name></italic> sp. nov., paratype ♀, <abbrev xmlns:xlink="http://www.w3.org/1999/xlink" content-type="institution" xlink:title="University of Santo Tomas - Arachnid Reference Collection, Manila" id="ABBRID0E6VDI" xlink:type="simple">UST-ARC</abbrev> 0005 <bold>A</bold>, <bold>B</bold> ocular tubercle, dorsal view <bold>C</bold> prosoma, ventral view <bold>D</bold> labium, ventral view <bold>E</bold> fovea, dorsal view.</p></caption><graphic xmlns:xlink="http://www.w3.org/1999/xlink" xlink:href="zookeys-1233-139_article-128056__-g016.jpg" position="float" orientation="portrait" xlink:type="simple" id="oo_1295971.jpg"><uri content-type="original_file" xlink:type="simple">https://binary.pensoft.net/fig/1295971</uri></graphic></fig><fig id="F17" position="float" orientation="portrait"><object-id xmlns:xlink="http://www.w3.org/1999/xlink" content-type="doi" xlink:type="simple">10.3897/zookeys.1233.128056.figure17</object-id><object-id xmlns:xlink="http://www.w3.org/1999/xlink" content-type="arpha" xlink:type="simple">E9BB6086-575E-58B5-B5C1-958A4C3525FB</object-id><label>Figure 17.</label><caption><p><italic><tp:taxon-name><tp:taxon-name-part taxon-name-part-type="genus" reg="Selenobrachys">Selenobrachys</tp:taxon-name-part><tp:taxon-name-part taxon-name-part-type="species" reg="ustromsupasius">ustromsupasius</tp:taxon-name-part></tp:taxon-name></italic> sp. nov., paratype ♀, <abbrev xmlns:xlink="http://www.w3.org/1999/xlink" content-type="institution" xlink:title="University of Santo Tomas - Arachnid Reference Collection, Manila" id="ABBRID0EGXDI" xlink:type="simple">UST-ARC</abbrev> 0005, left chelicera and maxilla <bold>A</bold> left chelicera, retrolateral view <bold>B</bold> prolateral view <bold>C</bold> cheliceral strikers, retrolateral view <bold>D</bold> ventrolateral view <bold>E</bold> left maxilla, prolateral view <bold>F</bold> maxillary lyra on left maxilla.</p></caption><graphic xmlns:xlink="http://www.w3.org/1999/xlink" xlink:href="zookeys-1233-139_article-128056__-g017.jpg" position="float" orientation="portrait" xlink:type="simple" id="oo_1295972.jpg"><uri content-type="original_file" xlink:type="simple">https://binary.pensoft.net/fig/1295972</uri></graphic></fig><p><bold><italic>Carapace</italic></bold> (Fig. <xref ref-type="fig" rid="F16">16A</xref>). Length 18.82, median width 15.61, anterior width 9.47, <bold><abbrev xmlns:xlink="http://www.w3.org/1999/xlink" xlink:title="Carapace Index" id="ABBRID0EIYDI" xlink:type="simple">CI</abbrev></bold> 82.94, <bold>LI</bold> 66.84, <bold><abbrev xmlns:xlink="http://www.w3.org/1999/xlink" xlink:title="Cephalic Region Height Index" id="ABBRID0EPYDI" xlink:type="simple">CHI</abbrev></bold> 27.42. Integument reddish brown. Caput profile low and flat, and cephalic region slightly higher. Fovea procurved (Fig. <xref ref-type="fig" rid="F16">16E</xref>), width 2.13, with curve length 2.22. Distance of fovea to posterior carapace margin 4.74, distance to ocular tubercle 10.67. Setation: <bold><abbrev xmlns:xlink="http://www.w3.org/1999/xlink" xlink:title="Tactile setae" id="ABBRID0EYYDI" xlink:type="simple">TS</abbrev></bold>(a), long, thin, pale brown setae at the margin of carapace, directed anteriorly; <bold><abbrev xmlns:xlink="http://www.w3.org/1999/xlink" xlink:title="Tactile setae" id="ABBRID0E4YDI" xlink:type="simple">TS</abbrev></bold>(b), long, strong, dark brown setae and pale brown apically, intermixed with <abbrev xmlns:xlink="http://www.w3.org/1999/xlink" xlink:title="Tactile setae" id="ABBRID0EBZDI" xlink:type="simple">TS</abbrev>(a) and <abbrev xmlns:xlink="http://www.w3.org/1999/xlink" xlink:title="Cuticular scales" id="ABBRID0EFZDI" xlink:type="simple">SC</abbrev>(b), at clypeus, and one or two at top of <abbrev xmlns:xlink="http://www.w3.org/1999/xlink" xlink:title="ocular tubercle" id="ABBRID0EJZDI" xlink:type="simple">OT</abbrev> between AMEs; <bold><abbrev xmlns:xlink="http://www.w3.org/1999/xlink" xlink:title="Tactile setae" id="ABBRID0EOZDI" xlink:type="simple">TS</abbrev></bold>(c), rows of short pale brown or dark brown setae, pale brown apically, that runs to radial grooves pointing to fovea; <bold><abbrev xmlns:xlink="http://www.w3.org/1999/xlink" xlink:title="Cuticular scales" id="ABBRID0ETZDI" xlink:type="simple">SC</abbrev></bold>(a), short, flat, pale brown scales covering anterior 1/2 surface of <abbrev xmlns:xlink="http://www.w3.org/1999/xlink" xlink:title="ocular tubercle" id="ABBRID0EXZDI" xlink:type="simple">OT</abbrev>; <bold><abbrev xmlns:xlink="http://www.w3.org/1999/xlink" xlink:title="Cuticular scales" id="ABBRID0E3ZDI" xlink:type="simple">SC</abbrev></bold>(b), mat of satiny white acicular scales covering carapace but sparse to absent medially and greater on margin, most directed anteriorly (denser and longer on male).</p><p><bold><italic>Eyes</italic></bold> (Fig. <xref ref-type="fig" rid="F16">16A, B</xref>). Ocular tubercle (<abbrev xmlns:xlink="http://www.w3.org/1999/xlink" xlink:title="ocular tubercle" id="ABBRID0EL1DI" xlink:type="simple">OT</abbrev>) length 2.16, width 2.99. Clypeus 1.2. Eyes anterior row slightly procurved, posterior row recurved. Eyes: <abbrev xmlns:xlink="http://www.w3.org/1999/xlink" xlink:title="anterior median eye" id="ABBRID0EP1DI" xlink:type="simple">AME</abbrev> 0.68 (round), <abbrev xmlns:xlink="http://www.w3.org/1999/xlink" xlink:title="anterior lateral eye" id="ABBRID0ET1DI" xlink:type="simple">ALE</abbrev> 0.85 (ovoid), <abbrev xmlns:xlink="http://www.w3.org/1999/xlink" xlink:title="posterior median eye" id="ABBRID0EX1DI" xlink:type="simple">PME</abbrev> 0.54 (ovoid), <abbrev xmlns:xlink="http://www.w3.org/1999/xlink" xlink:title="posterior lateral eye" id="ABBRID0E21DI" xlink:type="simple">PLE</abbrev> 0.52 (ovoid). Interocular distances: <abbrev xmlns:xlink="http://www.w3.org/1999/xlink" xlink:title="anterior median eye" id="ABBRID0E61DI" xlink:type="simple">AME</abbrev>-<abbrev xmlns:xlink="http://www.w3.org/1999/xlink" xlink:title="anterior median eye" id="ABBRID0ED2DI" xlink:type="simple">AME</abbrev> 0.34, <abbrev xmlns:xlink="http://www.w3.org/1999/xlink" xlink:title="posterior lateral eye" id="ABBRID0EH2DI" xlink:type="simple">PLE</abbrev>- <abbrev xmlns:xlink="http://www.w3.org/1999/xlink" xlink:title="posterior lateral eye" id="ABBRID0EL2DI" xlink:type="simple">PLE</abbrev> 2.16, <abbrev xmlns:xlink="http://www.w3.org/1999/xlink" xlink:title="anterior lateral eye" id="ABBRID0EP2DI" xlink:type="simple">ALE</abbrev>-<abbrev xmlns:xlink="http://www.w3.org/1999/xlink" xlink:title="anterior lateral eye" id="ABBRID0ET2DI" xlink:type="simple">ALE</abbrev> 1.69, <abbrev xmlns:xlink="http://www.w3.org/1999/xlink" xlink:title="posterior median eye" id="ABBRID0EX2DI" xlink:type="simple">PME</abbrev>-<abbrev xmlns:xlink="http://www.w3.org/1999/xlink" xlink:title="posterior median eye" id="ABBRID0E22DI" xlink:type="simple">PME</abbrev> 1.34, <abbrev xmlns:xlink="http://www.w3.org/1999/xlink" xlink:title="anterior lateral eye" id="ABBRID0E62DI" xlink:type="simple">ALE</abbrev>-<abbrev xmlns:xlink="http://www.w3.org/1999/xlink" xlink:title="posterior lateral eye" id="ABBRID0ED3DI" xlink:type="simple">PLE</abbrev> 0.20, <abbrev xmlns:xlink="http://www.w3.org/1999/xlink" xlink:title="anterior median eye" id="ABBRID0EH3DI" xlink:type="simple">AME</abbrev>-<abbrev xmlns:xlink="http://www.w3.org/1999/xlink" xlink:title="anterior lateral eye" id="ABBRID0EL3DI" xlink:type="simple">ALE</abbrev> 0.19, <abbrev xmlns:xlink="http://www.w3.org/1999/xlink" xlink:title="anterior median eye" id="ABBRID0EP3DI" xlink:type="simple">AME</abbrev>-<abbrev xmlns:xlink="http://www.w3.org/1999/xlink" xlink:title="posterior median eye" id="ABBRID0ET3DI" xlink:type="simple">PME</abbrev> 0.06, <abbrev xmlns:xlink="http://www.w3.org/1999/xlink" xlink:title="anterior lateral eye" id="ABBRID0EX3DI" xlink:type="simple">ALE</abbrev>-<abbrev xmlns:xlink="http://www.w3.org/1999/xlink" xlink:title="posterior median eye" id="ABBRID0E23DI" xlink:type="simple">PME</abbrev> 0.27, <abbrev xmlns:xlink="http://www.w3.org/1999/xlink" xlink:title="posterior median eye" id="ABBRID0E63DI" xlink:type="simple">PME</abbrev>-<abbrev xmlns:xlink="http://www.w3.org/1999/xlink" xlink:title="posterior lateral eye" id="ABBRID0ED4DI" xlink:type="simple">PLE</abbrev> 0.20, <abbrev xmlns:xlink="http://www.w3.org/1999/xlink" xlink:title="anterior median eye" id="ABBRID0EH4DI" xlink:type="simple">AME</abbrev>-<abbrev xmlns:xlink="http://www.w3.org/1999/xlink" xlink:title="posterior lateral eye" id="ABBRID0EL4DI" xlink:type="simple">PLE</abbrev> 0.57. <bold><abbrev xmlns:xlink="http://www.w3.org/1999/xlink" xlink:title="Eye Index: EI" id="ABBRID0EQ4DI" xlink:type="simple">EI</abbrev></bold>(<abbrev xmlns:xlink="http://www.w3.org/1999/xlink" xlink:title="anterior median eye" id="ABBRID0EU4DI" xlink:type="simple">AME</abbrev>)3.61, <bold><abbrev xmlns:xlink="http://www.w3.org/1999/xlink" xlink:title="Eye Index: EI" id="ABBRID0EZ4DI" xlink:type="simple">EI</abbrev></bold>(<abbrev xmlns:xlink="http://www.w3.org/1999/xlink" xlink:title="anterior lateral eye" id="ABBRID0E44DI" xlink:type="simple">ALE</abbrev>) 4.52.</p><p><bold><italic>Chelicerae</italic></bold> (Fig. <xref ref-type="fig" rid="F17">17A–D</xref>). Dorsal length 11.48, dorsal width 4.79, lateral width 67.46. Fang curve length 8.86. Prolateral surface (Fig. <xref ref-type="fig" rid="F17">17B</xref>): reddish brown, darker distally and paler proximally, long brown fine setae at lower surface, darker and longer at lowest portion above teeth. Intercheliceral pegs are absent but with rows of stiff setae. Retrolateral surface (Fig. <xref ref-type="fig" rid="F17">17A</xref>): integument, upper 2/3 dark brown, lower surface reddish brown to amber, flat whitish scales (<bold><abbrev xmlns:xlink="http://www.w3.org/1999/xlink" xlink:title="Cuticular scales" id="ABBRID0EV5DI" xlink:type="simple">SC</abbrev></bold>a), fine, white, cottony acicular (<bold><abbrev xmlns:xlink="http://www.w3.org/1999/xlink" xlink:title="Cuticular scales" id="ABBRID0E15DI" xlink:type="simple">SC</abbrev></bold>b), and long, strong tactile setae (<bold><abbrev xmlns:xlink="http://www.w3.org/1999/xlink" xlink:title="Tactile setae" id="ABBRID0E65DI" xlink:type="simple">TS</abbrev></bold>) covering dorsal and upper retrolateral surface, greater anteriorly, patch of fine and long, mostly slightly curved setae at posterior area of lower retrolateral surface, patch of very fine straight setae at anterior area of retrolateral surface, proximomedial setae needle form, very sparse. Long pale reddish brown brush of setae, ventrally. Teeth 16 (including 4 uprooted and 5 smaller teeth) (0.13–0.51), mesoventral denticles dense, ~ 77, on three or four rows. Lyrate region (Fig. <xref ref-type="fig" rid="F17">17C, D</xref>): 234–245 strikers on six or seven horizontal rows, unordered. Strongest and longest strikers on lower rows. Primary rows ~ 11 (0.86–0.95) long and dark brown, with long, curved filiform ends pointed distally. Secondary rows ~ 140 (0.19–0.67) dark and lanceolate with short curved filiform ends pointed downward. Tertiary rows ~ 89 (0.12–0.15) short, pallid, and needleform. Long, pallid pseudostrikers present ventrally.</p><p><bold><italic>Maxillae</italic></bold> (Fig. <xref ref-type="fig" rid="F17">17E, F</xref>). Prolaterally planoconvex, anterior lobe well pronounced, cuspules on inner basoventral surface ~ 365. Stridulatory organ (Fig. <xref ref-type="fig" rid="F17">17F</xref>): ~ 370 bacilliform rods, in nine or ten rows, form a long and dense ovoid patch, proximally truncated, distally mildly pointed (3.47 long, 1.71 high). Short bacilliform rods 0.21–0.51, with pointed ends. Longer rods 0.49–0.84, paddle-shaped, with paddle blades 0.23–0.36 long and pointed ends, with thick, strong shafts slightly curved outward located at lowest rows. Paddles are flattened perpendicularly to maxillary surface. Total number of rods with paddle blades ~ 40, ~ 10 of them have well-defined paddle blades. Setation: <bold><abbrev xmlns:xlink="http://www.w3.org/1999/xlink" xlink:title="Tactile setae" id="ABBRID0EX6DI" xlink:type="simple">TS</abbrev></bold>, brown setae, with upper part paler, present dorsally and ventrally, longest ventrally. Proximodorsal surface with erect pallid fine setae. Lyrate patch surrounded by fine setae. Above maxilla suture with two rows of ~ 24 stiff dark <abbrev xmlns:xlink="http://www.w3.org/1999/xlink" xlink:title="Tactile setae" id="ABBRID0E26DI" xlink:type="simple">TS</abbrev>. <bold><abbrev xmlns:xlink="http://www.w3.org/1999/xlink" xlink:title="Cuticular scales" id="ABBRID0EBAAK" xlink:type="simple">SC</abbrev></bold>, flat whitish scales covering dorsal surface.</p><p><bold><italic>Labium and sternum</italic></bold>. Labium (Fig. <xref ref-type="fig" rid="F16">16D</xref>) length 2.76, width 3.45, integument reddish brown, paler anteriorly. Labial cuspules ~ 759 (0.05–0.08), dark, at apical 1/3. Setation: <bold><abbrev xmlns:xlink="http://www.w3.org/1999/xlink" xlink:title="Tactile setae" id="ABBRID0ERAAK" xlink:type="simple">TS</abbrev></bold>(a), long, brown with filiform ends, covering labium anteriorly and laterally except on cuspule cluster, longer and greater at anterior edge, all pointing anteriorly. <bold><abbrev xmlns:xlink="http://www.w3.org/1999/xlink" xlink:title="Tactile setae" id="ABBRID0EWAAK" xlink:type="simple">TS</abbrev></bold>(b), dark, spiniform, on posterior surface. Sternum (Fig. <xref ref-type="fig" rid="F16">16C</xref>) length 8.04, width 7.88, integument pale brown, slightly darker at margin. Posterior sternal corner acuminate, lateral corners weakly acuminate. Labiosternal sigilla ovoid, 1.36 long and 0.49 wide, 1.15 apart. Sternal sigilla three pairs, ovoid. Anterior pair 0.48 long, 0.30 wide, 4.60 apart, and 0.67 away from sternal margin adjacent to coxa I. Median pair 0.48 long, 0.30 wide, 4.92 apart, and 0.52 away from sternal margin adjacent to coxa II. Posterior pair 1.64 long, 0.55 wide, 1.90 apart, and 1.38 away from sternal margin adjacent to coxa III. Setation: <bold><abbrev xmlns:xlink="http://www.w3.org/1999/xlink" xlink:title="Tactile setae" id="ABBRID0E6AAK" xlink:type="simple">TS</abbrev></bold>(a), long and short dark spiniform setae on entire sternum, less concentrated on middle surface. <bold><abbrev xmlns:xlink="http://www.w3.org/1999/xlink" xlink:title="Tactile setae" id="ABBRID0EEBAK" xlink:type="simple">TS</abbrev></bold>(b), dark and pallid, short spiniform with filiform ends, at sternal margin. <bold><abbrev xmlns:xlink="http://www.w3.org/1999/xlink" xlink:title="Cuticular scales" id="ABBRID0EJBAK" xlink:type="simple">SC</abbrev></bold>, grayish brown flat scale mat covering entire sternum.</p><p><bold><italic>Abdomen and spinnerets</italic></bold>. Abdomen 23.55 long, 16.33 wide, ovular elongated, integument pale brown. Pedicel 1.87, brown, dorsally striated. Setation: <bold><abbrev xmlns:xlink="http://www.w3.org/1999/xlink" xlink:title="Tactile setae" id="ABBRID0EVBAK" xlink:type="simple">TS</abbrev></bold>(a), long brown setae, paler apically, covering entire abdomen except book lungs and epigynal plate, shorter ventrally. Book lungs covered with short brown spiniform setae. <bold><abbrev xmlns:xlink="http://www.w3.org/1999/xlink" xlink:title="Tactile setae" id="ABBRID0E1BAK" xlink:type="simple">TS</abbrev></bold>(b), dark short paddle-like, covering entire epigynal plate densely, intermixed with semi-transparent thin and short sensilla, and long spiniform setae anteriorly. <bold><abbrev xmlns:xlink="http://www.w3.org/1999/xlink" xlink:title="Cuticular scales" id="ABBRID0E6BAK" xlink:type="simple">SC</abbrev></bold>, flat grayish brown scales, covering entire area, darker on epigynal plate. All setae pointing distad. Spinnerets: <abbrev xmlns:xlink="http://www.w3.org/1999/xlink" xlink:title="posterior median spinneret" id="ABBRID0EDCAK" xlink:type="simple">PMS</abbrev> 2.40 long, 0.84 wide. <abbrev xmlns:xlink="http://www.w3.org/1999/xlink" xlink:title="posterior lateral spinneret" id="ABBRID0EHCAK" xlink:type="simple">PLS</abbrev> 10.76 long (ant. 3.72, mid. 3.08, pos. 3.96), 4.08 wide (ant. 1.68, mid. 1.32, pos. 1.08). Setation: <bold><abbrev xmlns:xlink="http://www.w3.org/1999/xlink" xlink:title="Tactile setae" id="ABBRID0EMCAK" xlink:type="simple">TS</abbrev></bold>(a), long brown setae, paler apically, covering dorsally and laterally. <bold><abbrev xmlns:xlink="http://www.w3.org/1999/xlink" xlink:title="Tactile setae" id="ABBRID0ERCAK" xlink:type="simple">TS</abbrev></bold>(b), dark short paddle-like, covering ventrally. Spigots present on all segments ventrally. <bold><abbrev xmlns:xlink="http://www.w3.org/1999/xlink" xlink:title="Cuticular scales" id="ABBRID0EWCAK" xlink:type="simple">SC</abbrev></bold>, flat grayish brown scales, sparse, present dorsally.</p><p><bold><italic>Genitalia</italic></bold>. Spermathecae unilobed, not fused. Lobe length 1.25, width 0.93, basal width 1.10, very broad and short tombstone-shaped spermathecal lobe with rounded ends and almost parallel lateral margins (Fig. <xref ref-type="fig" rid="F18">18A</xref>). Entirely sclerotized, greater apically and weaker basally. Lobes close to each other, separated by 0.07. Epigastric fold 3.96 long.</p><fig id="F18" position="float" orientation="portrait"><object-id xmlns:xlink="http://www.w3.org/1999/xlink" content-type="doi" xlink:type="simple">10.3897/zookeys.1233.128056.figure18</object-id><object-id xmlns:xlink="http://www.w3.org/1999/xlink" content-type="arpha" xlink:type="simple">40BE45BE-D74D-5FCC-9167-4304C2EF4DEB</object-id><label>Figure 18.</label><caption><p>Spermathecae, dorsal view <bold>A</bold><italic><tp:taxon-name><tp:taxon-name-part taxon-name-part-type="genus" reg="Selenobrachys">Selenobrachys</tp:taxon-name-part><tp:taxon-name-part taxon-name-part-type="species" reg="ustromsupasius">ustromsupasius</tp:taxon-name-part></tp:taxon-name></italic> sp. nov., paratype ♀, <abbrev xmlns:xlink="http://www.w3.org/1999/xlink" content-type="institution" xlink:title="University of Santo Tomas - Arachnid Reference Collection, Manila" id="ABBRID0E1DAK" xlink:type="simple">UST-ARC</abbrev> 0005 <bold>B</bold><italic><tp:taxon-name><tp:taxon-name-part taxon-name-part-type="genus" reg="Selenobrachys">Selenobrachys</tp:taxon-name-part><tp:taxon-name-part taxon-name-part-type="species" reg="philippinus">philippinus</tp:taxon-name-part></tp:taxon-name></italic> comb. rest., ♀, <abbrev xmlns:xlink="http://www.w3.org/1999/xlink" content-type="institution" xlink:title="University of Santo Tomas - Arachnid Reference Collection, Manila" id="ABBRID0EMEAK" xlink:type="simple">UST-ARC</abbrev> 0117 <bold>C</bold><italic><tp:taxon-name><tp:taxon-name-part taxon-name-part-type="genus" reg="Orphnaecus">Orphnaecus</tp:taxon-name-part><tp:taxon-name-part taxon-name-part-type="species" reg="kwebaburdeos">kwebaburdeos</tp:taxon-name-part></tp:taxon-name></italic>, ♀, <abbrev xmlns:xlink="http://www.w3.org/1999/xlink" xlink:title="University of Santo Tomas" id="ABBRID0E5EAK" xlink:type="simple">UST</abbrev>- ARC 0060 <bold>D</bold><italic><tp:taxon-name><tp:taxon-name-part taxon-name-part-type="genus" reg="Orphnaecus">Orphnaecus</tp:taxon-name-part><tp:taxon-name-part taxon-name-part-type="species" reg="pellitus">pellitus</tp:taxon-name-part></tp:taxon-name></italic>, ♀, <abbrev xmlns:xlink="http://www.w3.org/1999/xlink" content-type="institution" xlink:title="University of Santo Tomas - Arachnid Reference Collection, Manila" id="ABBRID0EPFAK" xlink:type="simple">UST-ARC</abbrev> 0031.</p></caption><graphic xmlns:xlink="http://www.w3.org/1999/xlink" xlink:href="zookeys-1233-139_article-128056__-g018.jpg" position="float" orientation="portrait" xlink:type="simple" id="oo_1295973.jpg"><uri content-type="original_file" xlink:type="simple">https://binary.pensoft.net/fig/1295973</uri></graphic></fig><p><bold><italic>Legs</italic></bold>. Leg formula: I, IV, II, III. <bold><abbrev xmlns:xlink="http://www.w3.org/1999/xlink" xlink:title="Leg Relation Factor" id="ABBRID0EBGAK" xlink:type="simple">RF</abbrev></bold>~ 104.28., <bold><abbrev xmlns:xlink="http://www.w3.org/1999/xlink" xlink:title="Lateral Leg Index" id="ABBRID0EGGAK" xlink:type="simple">LLI</abbrev></bold> (I) 24.43, <bold><abbrev xmlns:xlink="http://www.w3.org/1999/xlink" xlink:title="Lateral Leg Index" id="ABBRID0ELGAK" xlink:type="simple">LLI</abbrev></bold> (IV) 21.84, <bold><abbrev xmlns:xlink="http://www.w3.org/1999/xlink" xlink:title="Dorsal Leg Index" id="ABBRID0EQGAK" xlink:type="simple">DLI</abbrev></bold> (I) 23.37, <bold><abbrev xmlns:xlink="http://www.w3.org/1999/xlink" xlink:title="Dorsal Leg Index" id="ABBRID0EVGAK" xlink:type="simple">DLI</abbrev></bold> (IV) 20.48, (<bold><abbrev xmlns:xlink="http://www.w3.org/1999/xlink" xlink:title="Metatarsal Index" id="ABBRID0E1GAK" xlink:type="simple">MI</abbrev></bold> (IV) 126.80, <bold><abbrev xmlns:xlink="http://www.w3.org/1999/xlink" xlink:title="Tarsal Index" id="ABBRID0E6GAK" xlink:type="simple">TI</abbrev></bold> (IV) 50.92. Leg lengths total (<abbrev xmlns:xlink="http://www.w3.org/1999/xlink" xlink:title="femur" id="ABBRID0EDHAK" xlink:type="simple">fem</abbrev>., pat., <abbrev xmlns:xlink="http://www.w3.org/1999/xlink" xlink:title="tibia" id="ABBRID0EHHAK" xlink:type="simple">tib</abbrev>., <abbrev xmlns:xlink="http://www.w3.org/1999/xlink" xlink:title="metatarsus" id="ABBRID0ELHAK" xlink:type="simple">met</abbrev>., tar./cym.): Palp 32.07 (10.72, 6.28, 7.92, n/a, 7.15), Leg I 61.35 (16.42, 10.08, 14.29, 11.65, 8.91) Leg II 48.54 (13.13, 8.06, 10.90, 10.10, 6.35), Leg III 42.60 (11.33, 6.30, 8.48, 10.35, 6.14), Leg IV 58.83 (15.07, 7.66, 12.39, 15.71, 8.00). Leg lateral widths (<abbrev xmlns:xlink="http://www.w3.org/1999/xlink" xlink:title="femur" id="ABBRID0EPHAK" xlink:type="simple">fem</abbrev>., pat., <abbrev xmlns:xlink="http://www.w3.org/1999/xlink" xlink:title="tibia" id="ABBRID0ETHAK" xlink:type="simple">tib</abbrev>., <abbrev xmlns:xlink="http://www.w3.org/1999/xlink" xlink:title="metatarsus" id="ABBRID0EXHAK" xlink:type="simple">met</abbrev>., tar./cym.): Palp (3.95, 2.50, 2.68, n/a, 0.93), Leg I (4.31, 3.50, 3.02, 2.49, 1.67), Leg II (4.13, 3.28, 2.54, 1.78, 1.41), Leg III (3.69, 3.05, 2.66, 1.74, 1.33), Leg IV (4.06, 3.11, 2.86, 1.61, 1.21). Leg dorsal widths (<abbrev xmlns:xlink="http://www.w3.org/1999/xlink" xlink:title="femur" id="ABBRID0E2HAK" xlink:type="simple">fem</abbrev>., pat., <abbrev xmlns:xlink="http://www.w3.org/1999/xlink" xlink:title="tibia" id="ABBRID0E6HAK" xlink:type="simple">tib</abbrev>., <abbrev xmlns:xlink="http://www.w3.org/1999/xlink" xlink:title="metatarsus" id="ABBRID0EDIAK" xlink:type="simple">met</abbrev>., tar./cym.): Palp (2.67, 2.42, 2.46, n/a, 1.70), Leg I (3.42, 3.66, 3.04, 2.31, 1.91), Leg II (3.20, 2.94, 2.51, 2.04, 1.73), Leg III (3.54, 2.60, 2.45, 1.89, 1.64), Leg IV (3.34, 2.79, 2.62, 1.75, 1.55). Tarsus I–V with transverse weakening, tar. I and tar. II more anteriorly, tar. III and tar. IV medially.</p><p><bold><italic>Leg setation</italic> (<italic>femora to tarsi</italic>) <italic>and spines</italic></bold>. Setation: <bold><abbrev xmlns:xlink="http://www.w3.org/1999/xlink" xlink:title="Tactile setae" id="ABBRID0ESIAK" xlink:type="simple">TS</abbrev></bold>(a), long and short brown spiniform setae, paler on upper part, covering all over palp and legs except to median to lower prolateral palpal femur surface and leg I and II prolateral femora, longest on palpal tibia and ventral palpal femur, and all leg femora, tibiae, metatarsi, and tarsi. Leg retrolateral femur IV with stout setae. All pointing distad but erect on all ventral femora. <bold><abbrev xmlns:xlink="http://www.w3.org/1999/xlink" xlink:title="Tactile setae" id="ABBRID0EXIAK" xlink:type="simple">TS</abbrev></bold>(b), dark paddle-like setae, present on palp (prolateral to ventral distal femur, patella, and proximal tibia), leg I (dorsolateral and ventral femur, ventral to prolateral patella, and proximal tibia), leg II (prolateral and ventral femur, patella, and proximal tibia), and leg III and IV (ventral femora). Very dense on ventral femora I and II and prolateral tibia I and femora II. <bold><abbrev xmlns:xlink="http://www.w3.org/1999/xlink" xlink:title="Femoral Setation" id="ABBRID0E3IAK" xlink:type="simple">FS</abbrev></bold>, prolateral femur I with a dense field of short sword-like <abbrev xmlns:xlink="http://www.w3.org/1999/xlink" xlink:title="Tactile setae" id="ABBRID0EAJAK" xlink:type="simple">TS</abbrev> (Fig. <xref ref-type="fig" rid="F21">21F</xref>), similar to <abbrev xmlns:xlink="http://www.w3.org/1999/xlink" xlink:title="Tactile setae" id="ABBRID0EIJAK" xlink:type="simple">TS</abbrev>(b) but shorter and with pointed ends. <bold><abbrev xmlns:xlink="http://www.w3.org/1999/xlink" xlink:title="Cuticular scales" id="ABBRID0ENJAK" xlink:type="simple">SC</abbrev></bold>, reflective, flat, grayish brown scales, pale brown on all dorsal patellae, covering all legs and palp except prolateral palpal femur proximally, which leaves an ovoid smooth surface. Other sensory setae: <bold><abbrev xmlns:xlink="http://www.w3.org/1999/xlink" xlink:title="Epitrichobothria" id="ABBRID0ESJAK" xlink:type="simple">ETB</abbrev></bold>, short brown setae in two thin inverted L-shaped clusters, starting from basolateral to dorsal Met I to II, and a single cluster on Met III to IV. <bold><abbrev xmlns:xlink="http://www.w3.org/1999/xlink" xlink:title="Trichobothria" id="ABBRID0EXJAK" xlink:type="simple">TB</abbrev></bold>(a), long and short filiform <abbrev xmlns:xlink="http://www.w3.org/1999/xlink" xlink:title="Trichobothria" id="ABBRID0E2JAK" xlink:type="simple">TB</abbrev> intermix with <abbrev xmlns:xlink="http://www.w3.org/1999/xlink" xlink:title="Epitrichobothria" id="ABBRID0E6JAK" xlink:type="simple">ETB</abbrev> in two rows, longest dorsally. <bold><abbrev xmlns:xlink="http://www.w3.org/1999/xlink" xlink:title="Trichobothria" id="ABBRID0EEKAK" xlink:type="simple">TB</abbrev></bold>(b) rows of unordered clavate <abbrev xmlns:xlink="http://www.w3.org/1999/xlink" xlink:title="Trichobothria" id="ABBRID0EIKAK" xlink:type="simple">TB</abbrev>, varying in size, present to all tarsi, and intermix with tarsal <abbrev xmlns:xlink="http://www.w3.org/1999/xlink" xlink:title="Epitrichobothria" id="ABBRID0EMKAK" xlink:type="simple">ETB</abbrev>. <bold><abbrev xmlns:xlink="http://www.w3.org/1999/xlink" xlink:title="Chemosensory sensilla" id="ABBRID0ERKAK" xlink:type="simple">CHS</abbrev></bold>, tiny pale brown translucent erect sensilla tapering apically, present on palpal and all leg femora to tarsi, and also intermixes with tarsal and metatarsal scopulae. Spines: (dorsal-dorsoprolateral-dorsoretrolateral-ventral): Met I (0-0-0-1), Met II (0-0-0-3). Met III (0-1-1-3). Met IV (0-1-1-3).</p><p><bold><italic>Coxae and trochantera</italic></bold>. Coxae: Palp coxa (see <italic>Maxillae</italic>). Lengths (coxa I, II, III, IV) 8.42, 7.28, 5.72, 6.12. Widths (coxa I, II, III, IV) 4.40, 4.04, 3.88, 4.28. Setation: <bold><abbrev xmlns:xlink="http://www.w3.org/1999/xlink" xlink:title="Tactile setae" id="ABBRID0E6KAK" xlink:type="simple">TS</abbrev></bold>, long brown setae dorsally and ventrally, strong and short spiniform setae prolaterally on all coxae. <bold><abbrev xmlns:xlink="http://www.w3.org/1999/xlink" xlink:title="Cuticular scales" id="ABBRID0EELAK" xlink:type="simple">SC</abbrev></bold>(a), flat scales covering ventral to retrolateral 1/2. <bold><abbrev xmlns:xlink="http://www.w3.org/1999/xlink" xlink:title="Cuticular scales" id="ABBRID0EJLAK" xlink:type="simple">SC</abbrev></bold>(b), white cottony acicular covering dorsal of all coxae. Patches of fine setal fringe present laterally on coxae, intermixed with short spiniform setae. Coxae I–IV have rows of short semi-translucent bristles, prolaterally, denser on Coxae I and II. Trochantera: Lengths (<abbrev xmlns:xlink="http://www.w3.org/1999/xlink" xlink:title="trochanter" id="ABBRID0ENLAK" xlink:type="simple">troch</abbrev>. palp, I, II, III, IV) 2.84, 4.32, 3.88, 3.12, 3.64. Widths (coxa palp, I, II, III, IV) 2.92, 3.76, 3.20, 3.04, 3.52.</p><p><bold><italic>Scopulae and claws</italic></bold>. Scopulae (left): Palp tarsus undivided but parted. Tarsus I, entire, but intermixed with longitudinal one or two rows of very sparse short spiniform setae. Tarsus II, entire, but intermixed with very sparse longitudinal one or two rows of short spiniform setae. Tarsus III, entire, but intermixed with longitudinal two or three rows of strong long setae. Tarsus IV, entire, divided by four rows of strong long setae. All tarsi with a bald spot ventrobasally. Met. I covered almost all ventral surfaces, entire, but with longitudinal one or two rows of very sparse long setae. Met. II, covered almost all ventral surface, entire, but with longitudinal one or two rows of very sparse long setae. Met. III, covered 4/5 distally, entire, but with longitudinal one or two rows of very sparse long setae. Met. IV, covered 3/4 distally, divided by two or three rows of strong long setae. Claws: pair of claws present on all leg tarsi with one to three teeth on each claw. Tarsus IV with a short unpaired third inferior claw.</p><p><bold><italic>Color in life</italic></bold>. Females are mildly dichromatic (Fig. <xref ref-type="fig" rid="F11">11B</xref>), with dark brown on carapace, abdomen, palp, and all legs, contrasted by dark femora on all legs and palp. Dark brown legs (except femora) are topped with pale brown setae, sparsely hirsute. Legs and abdomen reflect (by scales) a deep, mild purplish blue sheen. Generally, uniformly dark with a mild bluish sheen after ecdysis, which fades in a few days. Coloration changes, becoming pale brown, as the exoskeleton ages before ecdysis.</p></tp:treatment-sec><tp:treatment-sec sec-type="distribution" id="SECID0EDMAK"><title>Natural history and distribution.</title><p>Mature males were collected in September, and females with egg sacs (Fig. <xref ref-type="fig" rid="F19">19E</xref>) were found in February. Burrows, not self-dug, were found under piles of coconut husks (Fig. <xref ref-type="fig" rid="F19">19B, G</xref>) piles and crevices of metamorphosed limestones (marble) at the roadside embankments (Fig. <xref ref-type="fig" rid="F19">19C–F</xref>). They are also found in the beach forest of Bon Bon Beach in the northwestern coast of Romblon Island. The spiders were found on the burrow entrance at night, waiting for prey to ambush. This species is known only to occur in Romblon Island, Philippines (Fig. <xref ref-type="fig" rid="F22">22</xref>).</p><fig id="F19" position="float" orientation="portrait"><object-id xmlns:xlink="http://www.w3.org/1999/xlink" content-type="doi" xlink:type="simple">10.3897/zookeys.1233.128056.figure19</object-id><object-id xmlns:xlink="http://www.w3.org/1999/xlink" content-type="arpha" xlink:type="simple">7FDE269A-964C-5EA2-A39F-3774F2C57776</object-id><label>Figure 19.</label><caption><p><italic><tp:taxon-name><tp:taxon-name-part taxon-name-part-type="genus" reg="Selenobrachys">Selenobrachys</tp:taxon-name-part><tp:taxon-name-part taxon-name-part-type="species" reg="ustromsupasius">ustromsupasius</tp:taxon-name-part></tp:taxon-name></italic> sp. nov. <bold>A</bold>–<bold>H</bold> habitat and burrows on metamorphosed limestone (marble) piles and crevices and piles of coconut husks <bold>E</bold> female with egg sac <bold>E</bold>–<bold>H</bold> paratype females, in situ.</p></caption><graphic xmlns:xlink="http://www.w3.org/1999/xlink" xlink:href="zookeys-1233-139_article-128056__-g019.jpg" position="float" orientation="portrait" xlink:type="simple" id="oo_1295974.jpg"><uri content-type="original_file" xlink:type="simple">https://binary.pensoft.net/fig/1295974</uri></graphic></fig><fig id="F20" position="float" orientation="portrait"><object-id xmlns:xlink="http://www.w3.org/1999/xlink" content-type="doi" xlink:type="simple">10.3897/zookeys.1233.128056.figure20</object-id><object-id xmlns:xlink="http://www.w3.org/1999/xlink" content-type="arpha" xlink:type="simple">74D191FB-9544-5DFF-9C61-57C149B5A53C</object-id><label>Figure 20.</label><caption><p>Largest stridulating setae on maxillary lyra <bold>A</bold>–<bold>C</bold> dorsal view <bold>D</bold>–<bold>F</bold> prolateral view <bold>A</bold>, <bold>D</bold><italic><tp:taxon-name><tp:taxon-name-part taxon-name-part-type="genus" reg="Orphnaecus">Orphnaecus</tp:taxon-name-part></tp:taxon-name></italic> sp. <bold>B</bold>, <bold>E</bold><italic><tp:taxon-name><tp:taxon-name-part taxon-name-part-type="genus" reg="Selenobrachys">Selenobrachys</tp:taxon-name-part><tp:taxon-name-part taxon-name-part-type="species" reg="philippinus">philippinus</tp:taxon-name-part></tp:taxon-name></italic> comb. rest <bold>C</bold>, <bold>F</bold><italic><tp:taxon-name><tp:taxon-name-part taxon-name-part-type="genus" reg="Chilocosmia">Chilocosmia</tp:taxon-name-part><tp:taxon-name-part taxon-name-part-type="species" reg="dichromata">dichromata</tp:taxon-name-part></tp:taxon-name></italic> comb. rest <bold>G</bold><italic><tp:taxon-name><tp:taxon-name-part taxon-name-part-type="genus" reg="Orphnaecus">Orphnaecus</tp:taxon-name-part><tp:taxon-name-part taxon-name-part-type="species" reg="pellitus">pellitus</tp:taxon-name-part></tp:taxon-name></italic>, syntype ♀, lyra on prolateral maxillary surface.</p></caption><graphic xmlns:xlink="http://www.w3.org/1999/xlink" xlink:href="zookeys-1233-139_article-128056__-g020.jpg" position="float" orientation="portrait" xlink:type="simple" id="oo_1295975.jpg"><uri content-type="original_file" xlink:type="simple">https://binary.pensoft.net/fig/1295975</uri></graphic></fig><fig id="F21" position="float" orientation="portrait"><object-id xmlns:xlink="http://www.w3.org/1999/xlink" content-type="doi" xlink:type="simple">10.3897/zookeys.1233.128056.figure21</object-id><object-id xmlns:xlink="http://www.w3.org/1999/xlink" content-type="arpha" xlink:type="simple">EA3F27F5-8476-5685-AB80-BC12AB6C0AFA</object-id><label>Figure 21.</label><caption><p>Femoral Setation (<abbrev xmlns:xlink="http://www.w3.org/1999/xlink" xlink:title="Femoral Setation" id="ABBRID0EOQAK" xlink:type="simple">FS</abbrev>) on left prolateral femur I <bold>A</bold>, <bold>B</bold><italic><tp:taxon-name><tp:taxon-name-part taxon-name-part-type="genus" reg="Orphnaecus">Orphnaecus</tp:taxon-name-part><tp:taxon-name-part taxon-name-part-type="species" reg="kwebaburdeos">kwebaburdeos</tp:taxon-name-part></tp:taxon-name></italic>, ♀, <abbrev xmlns:xlink="http://www.w3.org/1999/xlink" content-type="institution" xlink:title="University of Santo Tomas - Arachnid Reference Collection, Manila" id="ABBRID0EBRAK" xlink:type="simple">UST-ARC</abbrev> 0064 <bold>C</bold>, <bold>D</bold><italic><tp:taxon-name><tp:taxon-name-part taxon-name-part-type="genus" reg="Orphnaecus">Orphnaecus</tp:taxon-name-part></tp:taxon-name></italic> sp.’ L3’, ♀, <abbrev xmlns:xlink="http://www.w3.org/1999/xlink" content-type="institution" xlink:title="University of Santo Tomas - Arachnid Reference Collection, Manila" id="ABBRID0ERRAK" xlink:type="simple">UST-ARC</abbrev> 0134 <bold>E</bold>, <bold>F</bold><italic><tp:taxon-name><tp:taxon-name-part taxon-name-part-type="genus" reg="Selenobrachys">Selenobrachys</tp:taxon-name-part><tp:taxon-name-part taxon-name-part-type="species" reg="ustromsupasius">ustromsupasius</tp:taxon-name-part></tp:taxon-name></italic> sp. nov., paratype ♀, <abbrev xmlns:xlink="http://www.w3.org/1999/xlink" content-type="institution" xlink:title="University of Santo Tomas - Arachnid Reference Collection, Manila" id="ABBRID0EFSAK" xlink:type="simple">UST-ARC</abbrev> 0005 <bold>G</bold>, <bold>H</bold><italic><tp:taxon-name><tp:taxon-name-part taxon-name-part-type="genus" reg="Selenobrachys">Selenobrachys</tp:taxon-name-part><tp:taxon-name-part taxon-name-part-type="species" reg="philippinus">philippinus</tp:taxon-name-part></tp:taxon-name></italic> comb. rest., ♀, <abbrev xmlns:xlink="http://www.w3.org/1999/xlink" content-type="institution" xlink:title="University of Santo Tomas - Arachnid Reference Collection, Manila" id="ABBRID0EZSAK" xlink:type="simple">UST-ARC</abbrev> 0112 <bold>I</bold>, <bold>J</bold><italic><tp:taxon-name><tp:taxon-name-part taxon-name-part-type="genus" reg="Chilocosmia">Chilocosmia</tp:taxon-name-part><tp:taxon-name-part taxon-name-part-type="species" reg="dichromata">dichromata</tp:taxon-name-part></tp:taxon-name></italic> comb. rest., ♂, <named-content xmlns:xlink="http://www.w3.org/1999/xlink" content-type="dwc:institutional_code" xlink:title="Staatliches Museum für Naturkunde, Stuttgart" xlink:href="http://grbio.org/institution/staatliches-museum-fuer-naturkund-stuttgart" xlink:type="simple">SMNS</named-content> Aran-004182 <bold>B</bold>, <bold>D</bold>, <bold>F</bold>, <bold>H, J</bold> magnified view of the left femur I median prolateral surface.</p></caption><graphic xmlns:xlink="http://www.w3.org/1999/xlink" xlink:href="zookeys-1233-139_article-128056__-g021.jpg" position="float" orientation="portrait" xlink:type="simple" id="oo_1295976.jpg"><uri content-type="original_file" xlink:type="simple">https://binary.pensoft.net/fig/1295976</uri></graphic></fig><fig id="F22" position="float" orientation="portrait"><object-id xmlns:xlink="http://www.w3.org/1999/xlink" content-type="doi" xlink:type="simple">10.3897/zookeys.1233.128056.figure22</object-id><object-id xmlns:xlink="http://www.w3.org/1999/xlink" content-type="arpha" xlink:type="simple">2CD92905-CE9E-57A9-B30A-BE399B71E226</object-id><label>Figure 22.</label><caption><p>The seven major Philippine biogeographic regions based on the <abbrev xmlns:xlink="http://www.w3.org/1999/xlink" content-type="institution" xlink:title="Pleistocene Aggregated Island Complex" id="ABBRID0EKUAK" xlink:type="simple">PAIC</abbrev> (Pleistocene Aggregate Island Complex) paradigm and the distribution map of valid species and published records of <italic><tp:taxon-name><tp:taxon-name-part taxon-name-part-type="genus" reg="Orphnaecus">Orphnaecus</tp:taxon-name-part></tp:taxon-name></italic> (blue circles) and <italic><tp:taxon-name><tp:taxon-name-part taxon-name-part-type="genus" reg="Selenobrachys">Selenobrachys</tp:taxon-name-part></tp:taxon-name></italic> (orange triangle). Inset: type localities of <italic><tp:taxon-name><tp:taxon-name-part taxon-name-part-type="genus" reg="Selenobrachys">Selenobrachys</tp:taxon-name-part><tp:taxon-name-part taxon-name-part-type="species" reg="ustromsupasius">ustromsupasius</tp:taxon-name-part></tp:taxon-name></italic> sp. nov.</p></caption><graphic xmlns:xlink="http://www.w3.org/1999/xlink" xlink:href="zookeys-1233-139_article-128056__-g022.jpg" position="float" orientation="portrait" xlink:type="simple" id="oo_1295977.jpg"><uri content-type="original_file" xlink:type="simple">https://binary.pensoft.net/fig/1295977</uri></graphic></fig></tp:treatment-sec><tp:treatment-sec sec-type="etymology" id="SECID0ENVAK"><title>Etymology.</title><p>The specific epithet is a masculine adjective derived from the combined names of the collaborating academic institutions and an organization of the project in which this study is involved, namely, the University of Santo Tomas (<abbrev xmlns:xlink="http://www.w3.org/1999/xlink" xlink:title="University of Santo Tomas" id="ABBRID0ETVAK" xlink:type="simple">UST</abbrev>), Romblon State University (<abbrev xmlns:xlink="http://www.w3.org/1999/xlink" xlink:title="Romblon State University" id="ABBRID0EXVAK" xlink:type="simple">RSU</abbrev>), Mindanao State University-Iligan State University (<abbrev xmlns:xlink="http://www.w3.org/1999/xlink" xlink:title="Mindanao State University-Iligan State University" id="ABBRID0E2VAK" xlink:type="simple">MSU-IIT</abbrev>), University of the Philippines-Diliman (<abbrev xmlns:xlink="http://www.w3.org/1999/xlink" xlink:title="University of the Philippines-Diliman" id="ABBRID0E6VAK" xlink:type="simple">UPD</abbrev>), and the Philippine Arachnological Society, Inc. (<abbrev xmlns:xlink="http://www.w3.org/1999/xlink" content-type="institution" xlink:title="Philippine Arachnological Society, Inc. Reference Collection, Manila" id="ABBRID0EDWAK" xlink:type="simple">PASI</abbrev>), attached with the Latin suffix -<italic>us</italic>.</p></tp:treatment-sec></tp:taxon-treatment>
